# Supplementary material for: Foxf1-mediated co-regulation of miR-495 and let-7c modulates epicardial cell migration and myocardial specification
Source: Cell Mol Life Sci. 2025 Jun 25;82(1):254. doi: 10.1007/s00018-025-05735-4 (PMC12187632; doi:10.1007/s00018-025-05735-4)
Supplement: Supplementary file 14 — Supplementary file14 (XLSX 202 KB) [file 18_2025_5735_MOESM14_ESM.xlsx]

## Sheet: SuppTable 1
	mRNA primer sequences
	Hnf4a Fw	AGCGTGAGGAAGAACCACAT
	Hnf4a Rv	AGCCCGGAAGCACTTCTTA
	Hoxb1 Fw	GAACCCAGCACTCTCACTCC
	Hoxb1 Rv	GCACGGCTCAGGTATTTGTT
	Prox1 Fw	GCTATACCGAGCCCTCAACA
	Prox1 Rv	TGTAAATGGCCTTCTTCCAG
	Spry1 Fw	GATTTCAGATGCATGGCAGA
	Spry1 Rv	TCACCACTAGCGAAGTGTGG
	Hey2 Fw	TGCCAAGTTAGAAAAGGCTGA
	Hey2 Rv	CACTCTCGGAATCCAATGCT
	Itga1 Fw	GGACTCCTGCTGTTAATGCTG
	Itga1 Rv	GATTGAGGCAAACCTGAGGA
	Mbnl2 Fw	GCCCAGCAGATGCAATTTAT
	Mbnl2 Rv	GGGAACAATGACCGGTGTAG
	Nr3c1 Fw	CCTACCCTGGTGTCACTGCT
	Nr3c1 Rv	AAGGGTCATTTGGTCATCCA
	Nfib Fw	TCAAAACGGCAGGCATTTAT
	Nfib Rv	TTGAAGGAAAGGCTCTCCAA
	Rnd3 Fw	GAGAGAAGAGCCAGCCAGAA
	Rnd3 Rv	AAGTGTCCCACAGGCTCAAC
	Hapln1 Fw	TCAGGAACTACGGGTTTTGG
	Hapln1 Rv	CAGCAAATATCTGGCCCACT
	Fn1 Fw	TGACAACTGCCGTAGACCTG
	Fn1 Rv	TCGTCTCTGTCAGCTTGCAC
	Prtg Fw	AAAAGTCAATGACGGGCATC
	Prtg Rv	CATGTCACTCCCTGCTGCTA
	Nr6a1 Fw	CATCAGCTGAAGGTCAGCAA
	Nr6a1 Rv	GATCTCTGGCAAGCACATCA
	Peg10 Fw	GCCTGTCCAAGGAAGAAAAG
	Peg10 Rv	TTATTCGTTCTGGCCCTGTC
	Fbxo32 Fw	ATGCACACTGGTGCAGAGAG
	Fbxo32 Rv	TGTAAGCACACAGGCAGGTC
	Trim71_Fw	CTGATGGTGCTGTCCAGCTT
	Trim71_Rv	GGTCCAGTCTGAGGTCAAGG
	Hic2_Fw	AGCAGCCAGGACATTCTTGT
	Hic2_Rv	TCAGGAAGTCTGTGCACTCG
	CCNJL_Fw	TGGACTCTGGAACTGGGCTA
	CCNJL_Rv	GGACCAGAGACTTGCAGAGG
	GATA4 Fw	TCTCACTATGGGCACAGCAG
	GATA4 Rv	CGAGCAGGAATTTGAAGAGG
	Myh6_Fw	AGGACCTGGTGGACAAGCTA
	Myh6_Rv	CTGCACCTTGCGGAACTT
	Nkx2.5 Fw	TTGGCGTCGGGGACTTGAAC
	Nkx2.5 Rv	GGTGGGTGTGAAATCCGAGGGAC
	Tnnt2 Fw	TTCGACCTGCAGGAAAAGTT
	Tnnt2 Rv	GCACAGCTTTGACGAGAACA
	Srf Fw	GCTCAATGCCTTCTCTCAGG
	Srf Rv	CCCTATCACAGCCATCTGGT
	TcF21 Fw	CGCTCACTTAAGGCAGATCC
	Tct21 Rv	TCACCACTTCCTTCAGGTCA
	Tbx18 Fw	GGCCATCATTACGGACTCTC
	Tbx18 Rv	GGAGCAAGAGGATCCAGACA
	Wt1 Fw	ACCATCTGAAGACCCACACC
	Wt1 Rv	TCTGATGCATGTTGTGATGG
	Pecam1 Fw	AGCCTAGTGTGGAAGCCAAC
	Pecam1 Rv	CTCAAGGGAGGACACTTCCA
	Postn Fw	AGCCAACAAAAGGGTTCAAG
	Postn Rv	TGAAGTCAGTGTGGTGGCTCT
	Tie2 Fw	AACAGGATGCTGGAAGAACG
	Tie2 Rv	GAGGAGAAATGGCCGTTGTA
	Angpt1 Fw	GATCTTACACGGTGCCGATT
	Angpt1 Rv	TTAGATTGGAAGGGCCACAG
	Angpt2 Fw	CAGCCAACCAGGAAGGAGGTGATT
	Angpt2 Rv	AAGTTGGAAGGACCACATGC
	Efnb2 Fw	AGGAATCACGGTCCAACAAG
	Efnb2 Rv	GGAACCCAGGAGATTGTTCC
	Flt 1 Fw	ATCCCAGCAGCAACTTAGGA
	Flt 1 Rv	GAGAGTCAGCCACCACCAAT
	Cdh5 Fw	TGCATCCTCACCATCACAGT
	Cdh5 Rv	AGTGACCAACTGCTCGTGAA
	Prrx1 Fw	GCAGGACAATGACAAGTTGA
	Prrx1 Rv	GAACAAAAGCATCCGGGTAA
	Snai1 Fw	CTTGTGTCTGCACGACCTGT
	Snai 1 Rv	AGTGGGAGCAGGAGAATGG
	snai2 Fw	CATTGCCTTGTGTCTGCAAG
	Snai2 Rv	GATGTGCCCTCAGGTTTGAT
	Col1a1 Fw	CACTGCAAGAACAGCGTAGC
	Col1a1 Rv	GACTGTCTTGCCCCAAGTTC
	Col3a1 Fw	AGGCCAGTGGCAATGTAAAG
	Col3a1 Rv	ATTGCCTTGCGTGTTTGATA
	Sox9 Fw	GACTCCCCACATTCCTCCTC
	Sox9 Rv	CCCTCTCGCTTCAGATCAAC
	Foxf1_Fw	GGCCTCCTACATCAAGCA
	Foxf1_Rv	CTGGGCGACTGTGAGTGATA
	Foxc1_Fw	GTACCTGAACCAGGCAGGTG
	Foxc1_Rv	CAGGGAAAGCCATCTGACA
	Gapdh_Fw	GGCATTGCTCTCAATGACAA
	Gapdh_Rv	TGTGAGGGAGATGCTCAGTG
	lncRNA primer sequences
	Gm35409 Fw	TCTGTCGCCTGCCAAATGAA
	Gm35409 Rv	ACTTAGGACAGCAAACCCCT
	Gm35533 Fw	TGGATCAGCAGAAGAGGGTG
	Gm35533 Rv	AGGACCAAGCTAGGTTCTGC
	9030622O22Rik Fw	TGTGCACACATGGCTCAGC
	9030622O22Rik Rv	GAGTTGGGAGGCAGCAGAC
	9230102K24Rik Fw	GACAGGATGAGGATGACCGT
	9230102K24Rik Rv	TGTGGTTGAAACGAAGCCCT
	Gm13293 Fw	GTGCAAATCTCAGAGCCTGT
	Gm13293 Rv	AGAGAGGCAGAGATGACAAGA
	Gm42788 Fw	ATGCGTAGCCTGCCTCTTTA
	Gm42788 Rv	CTGCTGTCAGTTGGAGACCA
	4833415N18Rik Fw	GATGTAGAACTCTCAGCTCCTCC
	4833415N18Rik Rv	TCTGTTTGTGTCTTGAGGATC

## Sheet: SuppTable 2
Table 1. Diffferential expressed genes (mRNAs) in PE E9.5 vs EE E10.5 (upregulated in PE 9.5)
FC	logratio	meanExp	pval	adj.pval	Symbol
-896.826	-9.80868	-0.461709	4.14823e-08	6.01946e-05	Klb
-841.454	-9.71674	0.7258	2.76998e-06	0.00041731	Foxa3
-817.301	-9.67472	-0.000367522	7.32182e-08	8.18003e-05	Hnf4a
-804.576	-9.65208	-0.0116877	1.04708e-07	8.35677e-05	Nepn
-657.156	-9.36009	1.9395	1.47545e-05	0.00102175	Serpina1b
-614.918	-9.26425	1.32935	0.000131262	0.00383036	Serpinc1
-548.711	-9.0999	2.94628	0.000112426	0.00351182	Habp2
-523.9	-9.03315	4.0378	5.39348e-06	0.000566387	Itih2
-515.53	-9.00991	1.84695	0.000136955	0.00394599	Alb
-510.852	-8.99676	-0.339349	3.36463e-07	0.000162587	Afm
-470.332	-8.87754	-0.927282	2.19268e-07	0.000138447	Hgfac
-449.1	-8.81089	-0.960605	2.5824e-07	0.000147215	Ugt2b34
-445.508	-8.79931	5.17823	2.99875e-05	0.00158497	Fgb
-431.204	-8.75223	0.0667047	9.22444e-08	8.18003e-05	Kif12
-409.777	-8.6787	0.52125	3.02922e-05	0.00159245	Serpina1e
-402.276	-8.65204	-1.04003	3.33039e-07	0.000162587	Hnf1a
-386.807	-8.59547	1.76629	0.000270414	0.00589665	Serpind1
-355.539	-8.47387	4.96514	1.4418e-05	0.00101383	Serpinf2
-352.364	-8.46092	-0.607269	7.5559e-07	0.000246137	Bhmt
-326.058	-8.34898	-1.19156	7.40916e-07	0.000246137	Fmo1
-321.114	-8.32694	0.789846	1.49544e-06	0.00034193	St8sia3
-310.701	-8.27938	-1.22636	9.81155e-07	0.000261088	Proc
-303.285	-8.24453	0.304166	4.98681e-05	0.0020729	Apob
-300.846	-8.23288	4.2827	3.81028e-07	0.000163006	Vtn
-299.245	-8.22519	0.57716	6.99693e-06	0.000656971	Sec14l4
-293.366	-8.19656	-1.26777	9.08633e-07	0.000258787	Nr5a2
-274.788	-8.10217	-1.31496	1.06232e-06	0.000277981	Gys2
-268.712	-8.06992	5.12454	8.97196e-06	0.000778317	Ambp
-257.68	-8.00943	0.0546423	3.59673e-05	0.00172405	Spink1
-255.368	-7.99643	-0.311192	1.18599e-05	0.000914529	Lect2
-252.887	-7.98235	2.51637	3.77057e-08	6.01946e-05	Akr1c19
-246.917	-7.94788	-1.39211	2.3895e-06	0.000405758	Gjb1
-239.044	-7.90113	-0.479699	7.6523e-06	0.000694011	Cpb2
-238.507	-7.89789	0.473703	0.000240147	0.00553136	Apof
-227.972	-7.83271	-1.44969	1.71587e-06	0.000351853	H2-Q1
-225.887	-7.81946	-0.303177	1.50133e-05	0.00102851	Colec10
-209.125	-7.70822	0.564334	0.000535219	0.00889913	Spp2
-207.445	-7.69659	7.12048	2.05026e-05	0.00128011	Afp
-205.999	-7.6865	-1.5228	3.59355e-06	0.000474052	Trpv6
-202.244	-7.65995	-0.233777	2.80223e-06	0.00041731	A1cf
-194.301	-7.60215	4.78112	6.92285e-08	8.18003e-05	Ttr
-193.952	-7.59956	-1.56627	2.88534e-06	0.00041731	Serpina10
-189.616	-7.56693	3.05973	9.92949e-06	0.000829814	Apoa1
-183.895	-7.52274	-1.07636	2.90934e-06	0.00041731	Gckr
-181.386	-7.50292	-0.150485	2.25015e-06	0.000398852	Paqr9
-175.895	-7.45857	-1.63677	4.8478e-06	0.000526399	Cdcp1
-170.663	-7.415	1.11392	4.60831e-05	0.00200717	Hkdc1
-169.356	-7.40392	-1.66409	4.5982e-06	0.000516877	Akr1b7
-160.789	-7.32903	2.98528	2.63015e-05	0.00147825	Aplnr
-156.122	-7.28653	0.366142	0.00096832	0.0130213	Fga
-156.006	-7.28546	-1.195	9.33555e-06	0.000786663	Apoa5
-146.655	-7.19628	-1.23959	6.76009e-06	0.000648812	S100g
-141.065	-7.14022	-0.739299	3.42394e-05	0.00168163	Angptl8
-139.626	-7.12543	1.13566	9.87055e-05	0.00321538	H2-Q6
-137.96	-7.10811	-1.812	1.27739e-05	0.000957262	Rfx6
-135.652	-7.08377	-0.888382	4.68002e-05	0.00201354	Gimd1
-135.195	-7.0789	-1.29828	1.39972e-05	0.00100837	Prl3b1
-133.602	-7.06179	4.54246	2.65547e-05	0.00148725	Apoa2
-131.887	-7.04316	-1.84447	1.08478e-05	0.000884932	Tff3
-131.279	-7.03649	2.5556	4.96486e-05	0.0020729	Oit3
-131.011	-7.03355	-1.32096	1.42517e-05	0.00101383	F7
-130.156	-7.0241	-0.551706	4.1558e-06	0.000494463	Prodh2
-129.925	-7.02154	-1.85528	0.000110441	0.00349065	Cldn5
-128.899	-7.0101	1.43372	0.000162635	0.00435566	Ocln
-128.291	-7.00327	-1.09044	1.65609e-05	0.00110605	Lipc
-123.269	-6.94567	-1.89322	1.14831e-05	0.000907391	Ces1d
-116.561	-6.86494	-0.780438	0.000184279	0.00474429	F12
-113.891	-6.83151	-1.95029	1.44138e-05	0.00101383	Igfals
-110.404	-6.78664	-1.97273	0.000403152	0.0074146	Prl4a1
-110.236	-6.78445	2.99255	1.68796e-06	0.000351853	Reln
-108.353	-6.75959	1.07784	0.000189859	0.00481732	Epo
-107.704	-6.75092	-0.482735	0.000349679	0.00690793	Igfbp1
-106.633	-6.73651	-1.9978	4.02435e-05	0.00184059	Itih1
-105.14	-6.71617	0.758439	7.11339e-05	0.00251203	Akr1c12
-104.768	-6.71105	-1.23655	2.3578e-05	0.00138365	Serpina1c
-104.151	-6.70254	2.457	0.00602529	0.0420716	Serpina6
-103.277	-6.69037	-1.49254	1.6694e-05	0.00111029	Thpo
-103.095	-6.68783	3.63055	2.68233e-07	0.000147639	Fgg
-97.6378	-6.60937	2.79118	2.54725e-05	0.00143672	Pcsk9
-97.3206	-6.60467	-1.53539	1.89221e-05	0.00122281	Aldob
-97.2543	-6.60369	-1.29023	2.89778e-05	0.00157614	Apba2
-96.7579	-6.59631	2.39203	3.51146e-08	6.01946e-05	Gulo
-94.7542	-6.56612	-2.08299	3.48129e-05	0.00169565	Sgk2
-94.7459	-6.56599	1.97702	1.86203e-07	0.000123841	F2
-92.0403	-6.52419	-0.394192	0.000735518	0.0109743	Ripply3
-90.1284	-6.49391	0.0906895	0.00026778	0.00587516	Mkrn2os
-89.5794	-6.48509	-0.761016	0.000229191	0.00537029	Pnliprp1
-89.4402	-6.48285	0.572961	0.000519585	0.00871179	Slc2a2
-87.6537	-6.45374	-2.13918	4.97833e-05	0.0020729	Cyp3a13
-87.6476	-6.45364	1.52153	4.77207e-07	0.00019043	Serpina1a
-86.3166	-6.43157	-1.62195	5.32341e-05	0.00215666	Foxa2
-85.7394	-6.42189	0.888845	0.000986096	0.0132158	Plg
-84.985	-6.40914	-2.16148	3.77821e-05	0.00178955	Qrfpr
-84.1456	-6.39482	1.16983	0.000935808	0.0127779	Gimap4
-82.3844	-6.3643	-1.24812	6.80638e-05	0.00247541	C1s1
-81.4566	-6.34796	-2.19207	4.17212e-05	0.00188655	Rln3
-81.3208	-6.34555	-2.19327	4.1465e-05	0.00188029	C8b
-80.9405	-6.33879	-2.19666	5.01432e-05	0.00207892	Cyp2c70
-79.613	-6.31493	-2.20858	4.52499e-05	0.00199525	Pla2g2d
-78.6593	-6.29755	-2.21728	5.85192e-05	0.00228843	Apcs
-77.1461	-6.26952	-0.611963	0.00123821	0.0153211	Foxa1
-75.8508	-6.24509	-1.09036	0.000156803	0.00423432	Sstr2
-75.4779	-6.23798	-2.24706	8.73662e-05	0.00291745	Cyp26a1
-75.3695	-6.23591	-2.2481	7.04366e-05	0.00249847	Gabrg3
-75.3242	-6.23504	-2.24853	5.18942e-05	0.00212798	Pde6c
-73.8505	-6.20654	-0.0529973	4.45353e-05	0.00197467	ccdc198
-73.1351	-6.19249	-0.398235	2.48174e-05	0.00141984	Misp
-72.93	-6.18844	-0.969533	0.000300156	0.00629577	Rhbg
-72.7956	-6.18578	0.952745	2.97696e-05	0.00158497	Serpina1d
-70.9822	-6.14939	1.95964	0.000273583	0.00594141	Tmprss2
-69.899	-6.1272	-0.189168	4.1791e-06	0.000494463	Rbm47
-69.1873	-6.11243	-0.600072	0.000999079	0.0133418	Ugt2b35
-68.6915	-6.10206	-1.7867	0.000127878	0.00376157	Ptpn5
-68.194	-6.09157	2.31677	6.70201e-06	0.000648349	Clic6
-67.5542	-6.07797	-1.55309	0.000146115	0.00410373	Cutal
-66.89	-6.06372	4.03069	0.00014664	0.00410373	Apom
-66.4606	-6.05443	0.503655	0.00275265	0.0253683	Esrp1
-65.6109	-6.03586	-1.8198	0.00010005	0.00324593	Cyp17a1
-63.446	-5.98746	-2.37232	0.000100605	0.00325342	Cyp11a1
-62.6562	-5.96939	-1.85304	0.000205822	0.00509086	Upk3a
-62.118	-5.95694	1.97881	0.00291899	0.0263237	Sall4
-58.3957	-5.86779	0.2173	0.000176218	0.00461113	Fgfr4
-57.614	-5.84835	-0.893925	0.000857114	0.0121288	Gc
-57.3808	-5.8425	-2.4448	0.000130852	0.00383036	C4bp
-57.1324	-5.83624	-2.44793	0.000150905	0.00416625	Golt1a
-56.6247	-5.82336	1.20971	0.00164147	0.0180947	Pcdh17
-56.108	-5.81013	-2.46098	0.000152101	0.00418182	Cdkl4
-55.2721	-5.78848	-1.23833	0.000360836	0.00700449	Onecut3
-54.9609	-5.78033	1.16991	0.00116539	0.0147147	St14
-54.7656	-5.7752	2.15027	4.47394e-05	0.0019782	Cdh1
-54.0972	-5.75748	-0.165381	0.000274373	0.00595002	Arhgap36
-53.7508	-5.74821	-0.105319	0.000124225	0.00371944	Pyy
-52.1407	-5.70434	0.864688	0.0028055	0.0257216	Onecut2
-52.1331	-5.70413	3.17138	2.25512e-07	0.000138447	Cpn1
-52.0092	-5.7007	-2.5157	0.000195847	0.00491511	Lrrc55
-51.8167	-5.69535	1.28138	0.00171886	0.0186217	Hhex
-51.5013	-5.68654	-2.52278	0.000429036	0.00769468	Apoa4
-51.4769	-5.68585	1.13811	3.28568e-05	0.00165061	Crb3
-50.9594	-5.67128	-2.53041	0.000185474	0.00476738	Ankrd55
-50.8627	-5.66853	0.0937225	0.00113344	0.0144736	Osgin1
-50.7534	-5.66543	0.76139	1.55672e-06	0.000349977	Hnf1b
-50.5628	-5.66001	-2.00773	0.000179242	0.00467493	Tmed6
-50.4125	-5.65571	-2.00987	0.000111632	0.00350491	Hal
-50.269	-5.6516	4.11054	1.8801e-06	0.000370496	Grb7
-49.898	-5.64091	-2.5456	0.000659086	0.0101838	Aadac
-49.6836	-5.6347	-2.5487	0.000200989	0.00500043	Anks4b
-49.5775	-5.63161	-0.370524	0.000691997	0.0105197	Lrrtm3
-49.24	-5.62176	-1.49853	0.000413769	0.00752708	Iyd
-48.9912	-5.61445	0.57409	3.37461e-05	0.00166766	Slc39a5
-48.9565	-5.61343	0.23379	0.000562497	0.00917117	Robo4
-48.6663	-5.60485	-0.325543	0.000173756	0.00457672	Stab2
-48.2275	-5.59178	-2.57016	0.000218168	0.00525248	Dio1
-48.2146	-5.5914	-1.51371	0.000794575	0.0115405	Tmem266
-47.9253	-5.58272	-2.04637	0.000226358	0.00535899	Hc
-47.6165	-5.57339	-1.0314	5.12094e-05	0.00211216	Tmem82
-47.4452	-5.56819	-2.58196	0.000229433	0.00537029	Onecut1
-47.1735	-5.5599	-0.0503222	0.000267488	0.00587516	Hoxb5
-46.8964	-5.55141	-1.0424	0.00136772	0.0160763	Slc25a45
-46.7668	-5.54741	0.391417	0.000777885	0.0113497	Pamr1
-46.5832	-5.54174	-2.59518	0.000240095	0.00553136	Slc22a8
-46.2773	-5.53223	-0.46347	0.00036953	0.00706064	Fam183b
-46.2654	-5.53186	-2.60012	0.00027512	0.00595002	Pah
-45.8596	-5.51915	-0.775856	8.83248e-05	0.0029433	Rnf43
-45.6485	-5.51249	1.11787	0.00472128	0.0357501	H2-Q10
-45.549	-5.50935	-2.08306	0.00016785	0.00445052	Prl2c3
-45.4301	-5.50558	1.6594	0.00401774	0.0322754	Kcne3
-44.3448	-5.47069	1.07148	0.00374064	0.0308495	Epcam
-44.1802	-5.46533	-2.63339	0.00028416	0.00609646	Lhx1os
-43.9437	-5.45759	-0.955793	0.00286238	0.0259599	Prl8a2
-43.8892	-5.45579	-2.10983	0.000473022	0.00820693	Cldn18
-43.8256	-5.4537	-1.40572	0.000705138	0.0106283	Timd2
-43.272	-5.43536	-2.12005	0.000209338	0.00512494	Abcc2
-42.9501	-5.42459	-1.87978	0.000383423	0.00723427	Cfb
-42.7356	-5.41737	-1.72158	0.000389316	0.00727566	Dio3
-42.6551	-5.41464	2.11216	1.639e-05	0.00109923	Hpx
-41.9394	-5.39023	0.276516	4.84809e-05	0.00205266	Fermt1
-41.8484	-5.3871	-2.6725	0.00057108	0.00928267	Ly6g2
-40.6511	-5.34522	-0.749142	0.000547622	0.0090488	Amdhd1
-40.4804	-5.33915	-0.296584	0.000920775	0.0126543	Cyp2c68
-40.4335	-5.33748	-0.866694	0.000331115	0.00664812	Upb1
-40.3656	-5.33505	0.479252	2.03611e-05	0.00127954	Rab25
-40.0383	-5.32331	-1.24029	0.000115571	0.00355443	Als2cl
-39.8978	-5.31824	-2.70693	0.0004899	0.00843559	Tbx10
-39.8307	-5.31581	-2.70815	0.000447049	0.00792867	Kcnj15
-39.6187	-5.30811	-2.712	0.000413905	0.00752708	Akr1c18
-39.6146	-5.30796	3.0284	6.39641e-06	0.000642135	Ifitm1
-39.6022	-5.30751	-1.41	0.000999676	0.0133418	Cd109
-39.3134	-5.29695	-0.317685	0.000518755	0.00870934	Fam167b
-39.1493	-5.29092	-1.25649	0.000445555	0.00791096	Kng1
-38.6192	-5.27125	-2.73043	0.00050724	0.00864691	Otogl
-38.3463	-5.26102	-2.73554	0.000442428	0.00787295	Apoc3
-38.0771	-5.25085	-2.2123	0.000318787	0.00650701	Ctse
-37.8768	-5.24324	-2.74443	0.00066742	0.0102633	Mal2
-37.4751	-5.22786	0.697824	0.000204949	0.00508771	Lgr5
-37.2461	-5.21902	-0.301102	0.000340122	0.0068033	Tfec
-37.0978	-5.21326	-1.45712	0.00120587	0.0150847	Rtl4
-37.0553	-5.21161	-2.76025	0.000508132	0.00864691	Slc5a4b
-36.9864	-5.20892	-1.70495	0.000229453	0.00537029	Minar1
-36.9837	-5.20882	-1.21369	0.00217632	0.0217115	Itgb7
-36.9712	-5.20833	0.631832	0.00166692	0.0182447	Tmem130
-36.9609	-5.20793	0.2518	0.000893338	0.012422	Sptssb
-36.8169	-5.2023	5.83704	2.77691e-06	0.00041731	Cldn6
-36.5403	-5.19142	-0.601077	0.000306738	0.00637519	Smim38
-35.7398	-5.15946	-2.78632	0.000808532	0.0116583	Ehf
-34.5799	-5.11186	-2.81012	0.000644135	0.0100505	Osbp2
-33.9705	-5.08621	-2.82295	0.000963548	0.013001	Tph1
-33.3828	-5.06103	-2.30721	0.000417278	0.0075346	H2-K2
-33.3278	-5.05866	0.681793	0.00244126	0.0234991	Nr1h5
-33.0434	-5.04629	-2.84291	0.000712364	0.010717	Cd6
-32.8779	-5.03905	0.37938	0.00455187	0.034954	Cfi
-32.7924	-5.03529	-2.32009	0.000465956	0.00812852	Inhbc
-32.6792	-5.0303	-0.641114	6.2456e-05	0.00236219	Tnk1
-32.6282	-5.02805	-2.07805	0.000538601	0.00891821	Dtx1
-32.1772	-5.00797	-0.571946	0.00098467	0.0132078	Lgals2
-31.9099	-4.99593	0.990587	0.00438312	0.0341175	Zfp473
-31.7778	-4.98995	0.274493	0.00175905	0.0189205	Gnmt
-31.7161	-4.98714	-1.81584	0.000942056	0.012835	Pglyrp3
-31.605	-4.98208	0.922966	0.00397801	0.0321178	Eps8l2
-31.2376	-4.96521	-2.88345	0.000924131	0.0126836	Oit1
-31.1992	-4.96344	-0.771049	0.000364034	0.00703476	Pla2g1b
-31.0629	-4.95712	0.290286	0.00174409	0.0187848	Capsl
-30.5318	-4.93224	-1.84329	0.000379027	0.00715981	Sox18
-30.423	-4.92709	-1.07189	0.0062116	0.0429591	Siglecg
-30.3095	-4.9217	-1.96942	0.000847827	0.0120377	H2-Q5
-30.103	-4.91184	-2.91013	0.00124129	0.0153473	Ffar4
-29.4605	-4.88071	-2.9257	0.00109145	0.0141727	Ackr2
-29.4512	-4.88025	2.2431	5.71309e-05	0.00225502	Hoxb1
-29.3812	-4.87682	-1.51166	0.00523983	0.0382292	Tdh
-29.1998	-4.86789	0.597778	0.00386545	0.0315602	Hhip
-28.8971	-4.85285	-2.93962	0.00125049	0.0154253	Hnf4g
-28.7543	-4.8457	-1.52722	0.00252723	0.0241457	Cyyr1
-28.7495	-4.84547	1.54982	3.29966e-05	0.00165061	Deptor
-28.5659	-4.83622	-1.8913	0.000419579	0.00755905	Abcc6
-28.5253	-4.83417	-0.759013	0.000904753	0.0124937	Erg
-28.5031	-4.83305	-0.597767	0.000817605	0.0117467	Gstm3
-28.4479	-4.83025	-2.4226	0.00172136	0.0186217	F2rl1
-28.0565	-4.81027	-0.222812	0.0015289	0.0173534	Grhl2
-28.0201	-4.80839	-2.96186	0.00128458	0.0156284	Arx
-27.709	-4.79228	-1.46206	0.00358873	0.0299929	Skap1
-27.5288	-4.78287	0.803662	0.000229925	0.00537145	Tmprss6
-27.5033	-4.78153	-2.20131	0.00101045	0.0134362	Slc5a11
-27.2013	-4.7656	0.261089	0.00233335	0.0228004	Tmem59l
-27.0617	-4.75818	-1.15634	0.000403199	0.0074146	Urah
-26.9907	-4.75439	-2.98885	0.00157571	0.0176556	Lce6a
-26.5864	-4.73262	0.379681	0.00354916	0.0298149	Nostrin
-26.3343	-4.71887	-2.23264	0.00104089	0.0136972	Ccser1
-26.228	-4.71304	-0.69536	0.00310052	0.0272976	Plin5
-26.1961	-4.71128	3.0252	8.16965e-07	0.000252882	Cldn7
-26.1214	-4.70716	-1.25067	0.00194216	0.0201565	B4galnt2
-25.9357	-4.69687	1.8738	0.00045234	0.00801359	Nell1
-25.8337	-4.69118	-3.02046	0.00222162	0.0220669	Hsd17b2
-25.6158	-4.67896	-1.96993	0.000367335	0.00706064	Syt6
-25.4928	-4.67202	-2.50172	0.00122948	0.0152486	Grm4
-25.2671	-4.65919	3.0337	3.56505e-07	0.000162587	Ap1m2
-25.0112	-4.6445	-1.15299	0.00113239	0.0144717	Prr36
-24.9958	-4.64362	-2.27027	0.00134431	0.0159509	Syt3
-24.9579	-4.64142	-1.9887	0.00174303	0.0187848	Cdhr2
-24.9118	-4.63876	0.85736	0.00678132	0.0453661	Bcl6b
-24.8555	-4.63549	-3.0483	0.00178532	0.0190617	Mc4r
-24.6574	-4.62395	-2.11829	0.00253216	0.0241736	Smim6
-24.5126	-4.61545	-3.05832	0.00210827	0.021272	Ipcef1
-24.4652	-4.61266	-1.75742	0.000464301	0.00812815	Espn
-24.0819	-4.58988	3.02096	2.65989e-06	0.00041731	Hpn
-24.0535	-4.58817	-2.54364	0.00127272	0.0155791	Nova2
-23.8244	-4.57437	-0.163921	0.00224212	0.0222152	Pik3r6
-23.1428	-4.53249	-2.16402	0.00282721	0.0258444	Nefm
-22.8552	-4.51445	-0.995543	0.000148871	0.00413267	Pcdh12
-22.7054	-4.50496	-3.11357	0.00238554	0.0231699	Tafa4
-22.5196	-4.49311	-1.57154	0.00635432	0.0434194	Trh
-22.4979	-4.49172	1.64538	5.32159e-07	0.000207179	Ushbp1
-22.3998	-4.48541	0.951424	0.000126587	0.00374875	Itih3
-22.0513	-4.46279	-2.07801	0.00248751	0.0238472	Saa1
-21.2919	-4.41223	-3.15993	0.00285312	0.0259348	Cnpy1
-21.2542	-4.40967	-1.3306	0.00088113	0.012305	Ell3
-21.2352	-4.40839	-2.63354	0.0020888	0.0211459	Nipal1
-21.177	-4.40443	-2.10719	0.00123755	0.0153211	Blnk
-21.1621	-4.40341	-0.397943	4.66839e-05	0.00201354	Myo5c
-21.1467	-4.40236	-1.74889	0.00559766	0.0399776	Shtn1
-20.7527	-4.37522	-3.17844	0.00310964	0.0273026	Nlrp6
-20.7047	-4.37189	-2.12347	0.00298046	0.026617	Krt13
-20.5568	-4.36154	-2.65696	0.0025521	0.024312	Scn4b
-20.5104	-4.35829	-0.767779	0.00512123	0.0377387	Soat2
-20.4866	-4.35661	-1.82526	0.00511766	0.0377387	Cpne7
-20.1584	-4.33331	-1.36878	0.00135812	0.0160106	Exph5
-19.9991	-4.32187	-2.26933	0.00265292	0.0247637	Tas1r1
-19.8187	-4.30879	-3.21166	0.00355681	0.0298182	Stmn3
-19.7375	-4.30287	2.70058	5.76348e-07	0.000213946	Dnajc22
-19.6034	-4.29303	0.151279	0.00537751	0.0388749	Myct1
-19.5626	-4.29003	-2.28525	0.00346603	0.0294437	Rsad2
-19.2312	-4.26537	0.938783	5.86371e-05	0.00228843	Bhmt2
-19.1586	-4.25992	-2.46211	0.0030376	0.0268986	Sertm1
-19.1	-4.2555	0.592816	0.000574855	0.00931556	Atp7b
-18.9365	-4.2431	-0.357243	0.0008263	0.0118404	Proz
-18.8475	-4.2363	-0.203946	0.00394487	0.0319311	Fendrr
-18.6629	-4.2221	-2.48102	0.00293056	0.0263514	Fam162b
-18.5707	-4.21496	-0.315332	0.00574883	0.0407156	Gpr50
-18.3954	-4.20127	-2.49144	0.00311826	0.0273632	Fcgbp
-18.0943	-4.17746	-0.672724	0.00581415	0.0410281	Asgr1
-18.0537	-4.17422	-1.44832	0.00356665	0.0298765	Dmgdh
-18.0352	-4.17274	-0.0263829	0.00645516	0.0438084	Samd12
-17.9925	-4.16932	1.43838	0.000631133	0.00988631	Foxf1
-17.6852	-4.14447	-2.35803	0.00401117	0.0322449	Mc5r
-17.3285	-4.11507	-1.4779	0.0038033	0.0311331	Ildr1
-17.319	-4.11428	-2.07543	0.00635428	0.0434194	Entpd3
-17.0902	-4.0951	-0.57396	0.0061865	0.0428226	Adamts18
-16.914	-4.08015	2.29023	4.57808e-06	0.000516877	Ripk4
-16.7505	-4.06613	-0.320928	0.000250215	0.00571681	Prrt4
-16.7121	-4.06282	-1.34221	0.00166798	0.0182447	Tnfrsf9
-16.6849	-4.06047	2.45064	0.00269738	0.0250615	Chst15
-16.6005	-4.05315	-0.872514	0.00276103	0.0253868	Sytl5
-16.4487	-4.0399	-0.99434	0.00315091	0.0275297	Zswim5
-16.343	-4.0306	2.43949	1.43551e-05	0.00101383	H2-Q2
-16.3122	-4.02788	-1.16216	0.0031791	0.027678	Kcnip2
-15.721	-3.97462	-2.85042	0.00453479	0.0349028	Ntsr1
-15.6958	-3.97231	-1.45278	0.00221315	0.0220102	Aifm3
-15.6223	-3.96553	-0.290467	0.00603545	0.0421241	Kcnk3
-15.44	-3.9486	-0.871005	0.000378572	0.00715968	Kcnb2
-15.419	-3.94664	-0.823611	0.00340587	0.0290875	Spag8
-15.3348	-3.93874	1.21865	0.00178781	0.0190718	Pid1
-15.3342	-3.93868	-2.34007	0.00229276	0.022536	Pde8b
-15.3137	-3.93675	0.606415	2.98709e-05	0.00158497	Sptbn2
-15.0695	-3.91356	-2.10698	0.00262162	0.024601	Pla1a
-14.9877	-3.90571	-1.20341	0.00441397	0.0342517	Cd164l2
-14.8509	-3.89248	3.64853	0.000238331	0.00551339	Rbp4
-14.8304	-3.89049	2.50485	5.29659e-06	0.000566387	Adgrl4
-14.8137	-3.88886	2.16234	0.000467094	0.00813885	Arhgef15
-14.5872	-3.86664	1.6273	6.89786e-05	0.00248252	Gipc2
-14.5126	-3.85923	2.281	2.27387e-06	0.000398852	H2-Q7
-14.4751	-3.8555	0.32638	0.00255275	0.024312	Ppp4r4
-14.4614	-3.85413	-2.38234	0.0035561	0.0298182	Gdnf
-14.3905	-3.84705	0.616923	0.00312527	0.0273946	She
-14.3861	-3.8466	2.9221	2.48882e-06	0.00041731	Shisa3
-14.3549	-3.84347	-2.38767	0.00725717	0.047711	Sowahb
-14.3374	-3.84171	-0.961459	0.00583455	0.0411095	Khdrbs2
-14.3349	-3.84146	2.77588	0.000367864	0.00706064	Frem2
-14.2254	-3.8304	0.447413	0.000355997	0.00696375	Mpzl2
-14.1908	-3.82688	-2.15031	0.00349367	0.0295669	Notch4
-14.1379	-3.8215	0.471682	2.24019e-05	0.00133925	Atp2c2
-14.1117	-3.81882	-0.440935	0.00670617	0.0449462	Adam32
-14.0909	-3.8167	0.458502	0.00184326	0.0194078	Cldn4
-14.0784	-3.81541	-0.494415	0.000362796	0.00701933	Tbx3os1
-14.0727	-3.81483	-2.93031	0.00757317	0.0488562	Gimap1os
-14.0637	-3.81391	-1.62848	0.00459116	0.0351314	Nodal
-14.0174	-3.80915	0.913068	2.17389e-05	0.00132441	Amt
-13.5257	-3.75763	-1.35077	0.00551365	0.0396436	Mlxipl
-13.4792	-3.75266	-0.636912	0.00760913	0.0490339	Aspg
-13.4672	-3.75138	6.22341	7.17943e-08	8.18003e-05	Cpm
-13.4133	-3.74559	2.03182	1.40245e-05	0.00100837	Adgrg3
-13.353	-3.73909	-2.43986	0.00433005	0.0339292	Bend7
-13.3426	-3.73797	-0.961289	0.00458372	0.0350913	Adora2a
-13.2249	-3.72519	2.81992	0.000633985	0.00992124	Kit
-13.209	-3.72345	-1.15256	0.00700536	0.0464367	Rem2
-13.2053	-3.72304	2.60894	0.0014655	0.0169142	Serinc2
-13.0599	-3.70707	1.81348	0.000257602	0.00583241	Shbg
-13.0505	-3.70603	-1.96508	0.00273932	0.0252892	Wdr63
-12.918	-3.69131	0.806617	0.000841344	0.0120011	Lnx1
-12.8935	-3.68857	0.723772	0.00333482	0.028719	Lpin3
-12.8501	-3.68371	2.29324	0.000680049	0.0104174	Tgfbr3
-12.7052	-3.66734	-0.177465	0.00174014	0.0187803	Drc1
-12.61	-3.65649	-2.48116	0.00526442	0.038357	Rbfox3
-12.4886	-3.64254	-1.45585	0.00415545	0.0329178	Hoxa4
-12.4697	-3.64035	3.48928	0.000230612	0.00537376	Tie1
-12.0896	-3.5957	3.49238	9.81412e-07	0.000261088	Prss8
-11.9825	-3.58285	-0.161425	0.00156317	0.0175837	Acss3
-11.935	-3.57712	4.78305	8.54791e-05	0.00287624	Maob
-11.9077	-3.57382	-1.46586	0.00425618	0.0335326	Hoxa3
-11.8968	-3.5725	1.00742	4.60005e-05	0.00200717	Fgd5
-11.6647	-3.54408	-1.76339	0.00690195	0.0459898	Gpr160
-11.4519	-3.51751	0.719716	0.00484377	0.0363158	Pcnx2
-11.4515	-3.51746	1.27597	0.000260256	0.00586753	Mmd2
-11.288	-3.49671	0.140043	0.00455265	0.034954	Catsperd
-11.2514	-3.49203	-0.350382	0.00173455	0.0187327	Hlx
-11.2438	-3.49106	-2.31822	0.00523329	0.0382131	Hnf1aos1
-11.1493	-3.47888	0.535079	0.00175342	0.0188726	Col22a1
-11.0351	-3.46402	2.98158	3.43837e-06	0.000469087	Marveld2
-11.0053	-3.46012	-2.57935	0.00598917	0.0418978	AI480526
-10.8372	-3.43793	4.64926	1.04484e-07	8.35677e-05	Mttp
-10.8073	-3.43394	3.76401	2.08514e-05	0.00128011	F10
-10.7351	-3.42426	0.833624	0.00747654	0.0485717	Map7
-10.6535	-3.41325	1.73144	0.000656809	0.0101687	Elf3
-10.3668	-3.37389	3.99597	3.06427e-06	0.000432849	Clec14a
-10.2388	-3.35598	-1.69563	0.00749493	0.0486307	Platr21
-10.2121	-3.35221	2.59137	2.94535e-05	0.00158471	Hcn4
-10.0304	-3.3263	2.91226	0.000151065	0.00416625	Akr1c13
-10.0018	-3.32219	-0.313729	0.00540641	0.0390662	Tgm1
-9.94733	-3.31431	1.70696	0.000252243	0.00573549	Lhx2
-9.89802	-3.30714	1.7979	3.86079e-05	0.00179401	Kdf1
-9.82949	-3.29712	2.30144	0.000378562	0.00715968	Nos3
-9.75584	-3.28627	0.911364	0.00013827	0.00397472	Vwce
-9.70983	-3.27945	2.94728	0.00518586	0.038044	Mmrn2
-9.70123	-3.27817	-0.182938	0.00267632	0.0249093	Dll1
-9.66848	-3.27329	4.45496	0.000129389	0.00379653	Arg1
-9.59804	-3.26274	2.39136	8.68079e-06	0.000757174	Rassf6
-9.49174	-3.24667	-0.286182	0.00482731	0.0362434	Lgi2
-9.26191	-3.21131	3.56348	1.17703e-05	0.000912026	Qprt
-9.21921	-3.20464	3.44005	2.14869e-05	0.00131408	Ldb2
-9.18348	-3.19904	3.89056	0.000600785	0.00959932	Gimap6
-9.16104	-3.19551	2.51818	3.59628e-05	0.00172405	Mfng
-9.08657	-3.18374	0.0832263	0.00288455	0.0261312	Tm4sf4
-9.00278	-3.17037	1.14531	0.00623112	0.0430382	Lzts1
-8.96385	-3.16412	1.00307	0.00352182	0.0296807	Tmem54
-8.79778	-3.13714	3.10106	6.86156e-06	0.000648812	Susd4
-8.78172	-3.1345	1.43304	5.48426e-05	0.00219949	Gpr4
-8.76354	-3.13151	2.60336	0.000265023	0.00587516	Icam1
-8.62323	-3.10823	0.191457	0.00134741	0.015955	Aqp7
-8.56187	-3.09793	3.87947	0.0054904	0.0395121	Kdr
-8.55648	-3.09702	0.710662	0.0018551	0.0194554	Calcr
-8.53282	-3.09302	3.13428	4.5757e-05	0.00200717	Pls1
-8.47091	-3.08252	3.74857	2.92812e-06	0.00041731	Prox1
-8.46153	-3.08092	-0.209123	0.00284269	0.0259191	Fzd10os
-8.4345	-3.0763	4.91932	0.000240018	0.00553136	Tnc
-8.39136	-3.0689	4.45288	2.11626e-06	0.00039741	Elovl2
-8.38552	-3.0679	3.68785	1.36543e-05	0.00100438	Upp1
-8.26412	-3.04686	0.409774	0.00208915	0.0211459	Lin7a
-8.23694	-3.04211	1.21698	0.000748614	0.0111054	Bco1
-8.22335	-3.03973	3.84135	4.89262e-05	0.00206092	Krt20
-8.19198	-3.03421	1.46328	0.00270865	0.0250785	Dysf
-8.18011	-3.03212	0.904457	0.000685112	0.0104648	Fgd2
-8.1107	-3.01983	3.37185	7.17178e-05	0.0025215	Mapk13
-7.96993	-2.99457	2.60855	3.80465e-06	0.000484788	Stab1
-7.94147	-2.98941	4.389	0.00575716	0.0407339	Apoe
-7.93822	-2.98882	5.45465	3.54645e-06	0.000474052	Adm
-7.85725	-2.97402	3.41591	0.00041202	0.00752479	Adssl1
-7.77646	-2.95911	3.47654	0.000110655	0.00349065	Dusp9
-7.75201	-2.95457	1.02522	0.000620303	0.00981296	Rec114
-7.73891	-2.95213	3.35447	0.000354803	0.00694892	Fgf10
-7.71653	-2.94795	1.49901	0.00768061	0.0493699	Reep6
-7.70534	-2.94586	0.764089	0.00206392	0.0210162	Jakmip2
-7.56403	-2.91915	1.96943	0.00178865	0.0190718	Adgrf5
-7.51455	-2.90969	2.39284	0.000265114	0.00587516	Abca1
-7.47278	-2.90165	6.09	0.000771351	0.0113069	Dlk1
-7.43274	-2.89389	0.107503	0.00279857	0.0256728	Prelid3a
-7.42152	-2.89172	3.82255	3.88383e-06	0.000486615	Smoc2
-7.3864	-2.88487	1.73759	0.00116615	0.0147147	Scarf1
-7.34511	-2.87679	5.546	3.20372e-05	0.00163522	Prom1
-7.25877	-2.85973	4.28033	4.95441e-05	0.0020729	Bche
-7.19418	-2.84683	1.02345	0.00101474	0.0134529	Col25a1
-7.17903	-2.84379	0.178952	0.00348915	0.0295615	Madcam1
-7.1751	-2.843	5.40611	0.000507596	0.00864691	Angpt1
-7.09967	-2.82775	3.45173	3.20041e-05	0.00163522	Pecam1
-7.05733	-2.81912	2.95415	0.000183957	0.00474429	Sfrp5
-7.04239	-2.81607	-0.269097	0.00443343	0.0343193	Zscan10
-7.01854	-2.81117	4.55413	3.39922e-06	0.000467745	Wfdc2
-7.0059	-2.80857	7.49912	1.73914e-06	0.000351853	Emb
-6.90525	-2.78769	2.6274	4.07002e-05	0.00185616	Clstn3
-6.87395	-2.78114	3.60426	4.43462e-06	0.000510387	Lad1
-6.86772	-2.77983	-0.412511	0.00697284	0.0463173	Rab27a
-6.78924	-2.76325	2.31411	0.00340984	0.0291058	Hoxc5
-6.78818	-2.76303	0.53041	0.000838738	0.0119873	Smim22
-6.78533	-2.76242	1.49866	0.00177822	0.0190369	Pm20d1
-6.71746	-2.74792	-0.117008	0.00569549	0.0404446	Barx1
-6.64298	-2.73183	0.921229	0.00020672	0.00509208	Arhgap25
-6.63045	-2.72911	3.03748	4.76563e-06	0.000526399	Cyp1b1
-6.62579	-2.72809	4.89146	7.37212e-06	0.000680195	Scd1
-6.61867	-2.72654	-0.550629	0.00776252	0.0497212	Mcmdc2
-6.59635	-2.72167	4.46868	0.000112782	0.00351608	Corin
-6.54527	-2.71045	0.65763	0.000805932	0.0116423	Arhgap27
-6.52909	-2.70688	1.38324	0.000460705	0.0080992	Tekt1
-6.51024	-2.70271	2.39511	0.00106788	0.0139603	Trim25
-6.47408	-2.69467	4.22136	6.94998e-05	0.00248735	Prtg
-6.46638	-2.69296	1.05365	0.000943209	0.012835	Bhlha15
-6.45765	-2.69101	2.07449	6.42748e-05	0.00240834	Slc16a7
-6.43106	-2.68506	1.25851	0.00691072	0.0460196	Edn3
-6.31117	-2.65791	4.01601	0.00035961	0.00700449	Dkk1
-6.29227	-2.65358	1.64795	0.000899546	0.0124852	Sema5a
-6.27017	-2.6485	-0.0384054	0.00409486	0.0326363	Cmpk2
-6.26372	-2.64702	0.24157	0.00698638	0.0463686	Peli2
-6.19088	-2.63014	2.65103	7.30605e-05	0.00255184	Zfp94
-6.17269	-2.6259	1.98758	0.000104313	0.00334347	Cdh5
-6.1246	-2.61462	3.06951	1.03431e-05	0.000855165	Lrrc3
-6.05727	-2.59867	1.97309	0.00206825	0.0210277	Mycl
-6.04618	-2.59602	2.5041	0.000574534	0.00931556	Aqp11
-6.0343	-2.59319	6.29149	0.000268092	0.00587516	Crabp2
-5.93752	-2.56986	1.70795	0.000994376	0.0132933	Apoc1
-5.90593	-2.56216	4.86371	0.0011221	0.0143747	Fbxo32
-5.87316	-2.55414	2.16515	0.000100688	0.00325342	Gsg1
-5.8292	-2.5433	3.47351	3.16393e-05	0.00163522	Thsd1
-5.81379	-2.53948	3.16183	0.000536701	0.00890522	Cyfip2
-5.81005	-2.53855	0.0215832	0.00136665	0.0160755	Hoxb4
-5.76667	-2.52774	1.94829	0.000311319	0.00641902	Slc7a8
-5.7592	-2.52587	0.169145	0.00137285	0.0161182	Gbp9
-5.7407	-2.52123	1.01417	0.00063037	0.00988631	Ptpru
-5.72323	-2.51683	0.989409	0.00324049	0.0281707	Abca8b
-5.6974	-2.5103	1.90323	0.000327855	0.00662357	Sigirr
-5.69599	-2.50995	1.73559	0.000625412	0.00984798	Met
-5.69168	-2.50886	3.72237	0.000509059	0.00865347	Adgrl2
-5.68137	-2.50624	1.62003	0.00187515	0.0195373	Exoc3l
-5.65367	-2.49919	-0.116574	0.00485385	0.0363743	Vmac
-5.63449	-2.49428	5.42424	6.54225e-06	0.000648349	Mogat2
-5.6191	-2.49034	-0.53564	0.00330596	0.0285705	Rbp2
-5.61431	-2.48911	0.755543	0.000721316	0.0107907	Mmp19
-5.60032	-2.48551	3.87783	6.70757e-05	0.00245422	Crmp1
-5.59752	-2.48479	3.8324	0.000157355	0.00423559	H2-K1
-5.57139	-2.47804	7.27303	3.67671e-06	0.000477136	Wnt2
-5.56151	-2.47548	2.05687	0.000214104	0.00518594	Fam20c
-5.55473	-2.47372	5.5246	3.18206e-05	0.00163522	Pitx2
-5.54103	-2.47015	3.08173	0.000870423	0.0122196	Igsf1
-5.53883	-2.46958	3.5189	0.000186579	0.00477799	Zcchc18
-5.5358	-2.46879	4.97216	0.000193683	0.00488398	Cd34
-5.37539	-2.42637	1.24381	0.00121525	0.0151767	Rnf125
-5.36296	-2.42303	0.235908	0.00218405	0.0217479	Stox1
-5.28039	-2.40064	3.74108	0.0013211	0.015861	Fli1
-5.27123	-2.39814	0.907976	0.000394896	0.00732082	Mcf2l
-5.18639	-2.37473	3.9403	0.000400076	0.00738268	Tln2
-5.17898	-2.37267	5.54103	6.22776e-05	0.00236122	Rasgrp3
-5.16235	-2.36803	0.580703	0.00435866	0.0340376	Wasf3
-5.15369	-2.36561	-0.509357	0.0073388	0.0480681	Asic4
-5.15344	-2.36554	1.56179	0.000411852	0.00752479	Mkx
-5.13254	-2.35967	2.04	0.0023788	0.0231245	Slc19a2
-5.1049	-2.35188	1.54727	0.00108782	0.0141549	Ptprm
-5.09627	-2.34944	0.0809319	0.0056366	0.0402017	Lrp11
-5.06177	-2.33964	1.68843	0.000146323	0.00410373	Cxxc4
-5.03771	-2.33277	4.49402	0.000116668	0.00358126	Plppr3
-5.0309	-2.33082	0.0834693	0.0018364	0.0193867	Nsg2
-5.01804	-2.32712	0.888399	0.00147048	0.0169227	Kif5c
-5.01625	-2.32661	1.02781	0.00293207	0.0263514	Cxcl13
-5.01125	-2.32517	2.07863	0.00225798	0.0223031	Hapln3
-4.99817	-2.3214	8.84336	0.00164546	0.0181096	Trf
-4.99493	-2.32047	3.3628	0.000183275	0.00474429	Itga9
-4.91806	-2.29809	2.91987	0.000549266	0.00906658	Sept3
-4.90398	-2.29395	5.57241	1.39805e-05	0.00100837	Esam
-4.9018	-2.29331	2.19083	0.000152476	0.00418182	Mfsd13a
-4.88297	-2.28776	4.15387	7.00624e-05	0.00249837	AW551984
-4.87682	-2.28594	2.49322	0.000601518	0.00960143	Large2
-4.8089	-2.26571	1.57939	0.00036159	0.00700449	Tmem86b
-4.80677	-2.26507	-0.0895965	0.00208608	0.0211459	Fabp2
-4.78471	-2.25843	7.74919	0.000743537	0.0110506	Slc2a3
-4.77047	-2.25413	2.1622	0.00127116	0.015572	Acvrl1
-4.75486	-2.2494	0.357499	0.00177495	0.0190295	Plppr1
-4.74674	-2.24694	1.34655	0.000619064	0.00980308	Bmp10
-4.72357	-2.23988	1.00098	0.000507792	0.00864691	Meox1
-4.68733	-2.22877	1.99241	0.00018363	0.00474429	Flt4
-4.68615	-2.2284	0.822504	0.00181233	0.0192215	Mgst2
-4.66311	-2.22129	4.70261	0.000441511	0.0078654	Heph
-4.65063	-2.21743	0.687009	0.00125875	0.0154793	Rtn4rl1
-4.645	-2.21568	1.89162	0.000460724	0.0080992	Acrbp
-4.62558	-2.20963	4.40739	0.000520482	0.00871766	Lix1
-4.61851	-2.20743	3.91957	0.00337225	0.0289218	Hand1
-4.60504	-2.20321	2.80971	0.00256766	0.0243813	Lgals3bp
-4.59337	-2.19955	1.34928	0.00118404	0.0148816	Tiam1
-4.58838	-2.19798	1.13189	0.00106242	0.0139117	Ptch2
-4.5837	-2.19651	3.57035	2.00468e-05	0.0012696	Hs3st3b1
-4.57292	-2.19312	2.86735	0.00626333	0.0431571	Gchfr
-4.56549	-2.19077	5.07853	0.000900294	0.0124852	Robo2
-4.56527	-2.1907	3.77455	0.00096825	0.0130213	Myzap
-4.56234	-2.18978	2.32075	0.00142837	0.0166057	Krtcap3
-4.53975	-2.18261	3.34198	0.000290957	0.00619235	Vsnl1
-4.52704	-2.17857	2.46937	0.00207428	0.0210621	Iqgap2
-4.50997	-2.17312	1.96352	0.00106596	0.0139466	Cbfa2t3
-4.48992	-2.16669	2.01704	0.000801667	0.0116146	Gldc
-4.47247	-2.16107	0.650153	0.00203862	0.0208459	Usp44
-4.44886	-2.15343	3.26492	0.00095277	0.0129101	Mtmr7
-4.43591	-2.14923	4.56259	7.64757e-05	0.00261393	Ednra
-4.43318	-2.14834	3.7941	6.85954e-06	0.000648812	St6gal1
-4.4251	-2.14571	2.20851	0.00665128	0.0447399	Samsn1
-4.41989	-2.14401	4.17316	0.00152817	0.0173534	St6galnac3
-4.39918	-2.13723	2.19965	0.000897086	0.0124624	Shd
-4.36432	-2.12576	4.28626	5.9127e-05	0.00230191	Gstt1
-4.36252	-2.12516	4.09286	0.000265234	0.00587516	Elk3
-4.3555	-2.12284	1.46871	0.000931445	0.0127511	Cbs
-4.35491	-2.12264	4.9784	0.000464418	0.00812815	Emcn
-4.35212	-2.12172	1.04252	0.0040807	0.0325983	Itga2
-4.33055	-2.11455	1.55133	0.000954342	0.0129204	Ldoc1
-4.30522	-2.10609	0.384166	0.00161344	0.0179219	Celsr2
-4.28748	-2.10013	1.0376	0.00490034	0.0365383	Star
-4.28579	-2.09956	2.01006	0.00132686	0.015861	Ttc39a
-4.25437	-2.08895	2.47477	0.00017288	0.00456117	Nup210
-4.24477	-2.08569	1.85682	0.00743874	0.0484715	Megf6
-4.22083	-2.07753	1.7787	0.00307875	0.0271959	Ephb1
-4.21997	-2.07723	4.65553	0.00490497	0.0365514	Cdh6
-4.19372	-2.06823	0.405031	0.00520102	0.0380994	Gli1
-4.18804	-2.06628	2.74572	0.000146038	0.00410373	Dpysl4
-4.18587	-2.06553	2.5006	0.00338813	0.0289981	Pdlim4
-4.18185	-2.06414	6.05954	0.000518841	0.00870934	Ednrb
-4.17227	-2.06083	4.91106	1.56712e-05	0.00106444	Igsf9
-4.14512	-2.05141	0.346357	0.00406093	0.0325224	Lratd1
-4.14304	-2.05069	3.27098	0.00589235	0.0414352	Cd93
-4.12309	-2.04373	5.66405	0.000741601	0.0110506	Fndc3c1
-4.10609	-2.03777	1.22378	0.00224105	0.0222152	Acacb
-4.09365	-2.03339	3.00625	0.00115461	0.0146618	Sipa1l2
-4.06833	-2.02444	1.61844	0.00128808	0.0156373	A2m
-4.06703	-2.02398	1.07712	0.00128235	0.0156132	Zfp114
-4.02617	-2.00941	0.80768	0.00187078	0.0195045	Rasip1
-3.99435	-1.99796	3.2178	0.00152512	0.0173534	Capn5
-3.98859	-1.99588	5.53072	0.000169982	0.00449215	Zfp41
-3.95815	-1.98483	6.79046	1.41841e-05	0.00101383	Cdc42ep4
-3.94798	-1.98111	3.57476	0.000123175	0.00370267	Trim71
-3.93238	-1.9754	1.5228	0.00168663	0.0183768	Cda
-3.92853	-1.97399	4.82073	0.00103497	0.0136417	Calcrl
-3.92531	-1.97281	2.33947	0.00127901	0.015607	Xylb
-3.92395	-1.97231	2.45265	0.000425931	0.00764788	Aadat
-3.88337	-1.95731	5.16632	5.45122e-05	0.00219728	Ddt
-3.88063	-1.95629	1.28181	0.00730162	0.0478835	Eif4e3
-3.87692	-1.95491	1.52875	0.00369835	0.0305712	Wnk4
-3.86949	-1.95215	3.6972	0.00100364	0.0133724	Phlda2
-3.86477	-1.95038	8.35895	4.6149e-05	0.00200717	Acly
-3.85832	-1.94797	3.87583	0.000269507	0.00588492	Ndrg1
-3.85414	-1.94641	2.95426	0.000559239	0.00915546	Gpam
-3.83572	-1.9395	1.86576	0.000272121	0.00592578	Inava
-3.8297	-1.93723	2.57715	0.00130974	0.015814	Fign
-3.82073	-1.93385	1.86034	0.000440409	0.00785453	Rab11fip4
-3.81946	-1.93337	2.28911	0.00178499	0.0190617	Slc43a2
-3.81524	-1.93177	1.33639	0.00730127	0.0478835	Card10
-3.80115	-1.92644	3.64483	0.00137331	0.0161182	Kbtbd8
-3.79867	-1.92549	3.05312	0.000117747	0.00359303	N4bp3
-3.7912	-1.92266	3.91229	3.20651e-05	0.00163522	Srd5a1
-3.78632	-1.9208	1.44172	0.0011205	0.0143747	Foxred2
-3.77876	-1.91791	4.82729	0.00012474	0.00371944	Cadm1
-3.76612	-1.91308	2.18589	0.000530838	0.0088595	Plxnd1
-3.75008	-1.90692	1.40134	0.00111771	0.0143647	Scube3
-3.74797	-1.90611	3.89961	1.62695e-05	0.00109575	Lck
-3.74768	-1.906	4.40012	0.00363183	0.0302015	Plxna2
-3.72718	-1.89808	2.73402	0.000145084	0.00410373	Nr1h3
-3.71628	-1.89386	3.55299	0.000309526	0.00639153	Arhgef16
-3.71373	-1.89287	7.02644	0.000166376	0.00442615	Csrp2
-3.70023	-1.88762	2.6843	0.000512319	0.00868756	Porcn
-3.68874	-1.88313	3.2846	0.000155762	0.00422603	Sgk3
-3.68809	-1.88287	1.68072	0.00364379	0.0302141	Notch1
-3.67927	-1.87942	3.82524	0.00767289	0.0493651	Ciart
-3.65189	-1.86864	3.49054	0.000126352	0.00374875	Aldh4a1
-3.62953	-1.85978	1.24401	0.00108809	0.0141549	Sema4c
-3.60176	-1.8487	1.88207	0.0007644	0.0112465	Necab2
-3.60152	-1.8486	3.06355	0.00283466	0.0258849	Stra6
-3.59953	-1.84781	3.31251	0.00506982	0.0374823	Zfp646
-3.59354	-1.84541	6.37547	0.000842078	0.0120011	Tuba4a
-3.58966	-1.84385	0.592361	0.00351422	0.029648	Ypel4
-3.57918	-1.83963	2.60713	0.000296982	0.00626212	Slc35f2
-3.53877	-1.82325	4.64965	0.000263516	0.00587516	Acer2
-3.52875	-1.81916	2.89608	0.00309249	0.027272	Homez
-3.52586	-1.81798	3.72469	0.000577733	0.00933378	Peg10
-3.52281	-1.81673	2.29203	0.000315563	0.0064577	Zfp418
-3.52268	-1.81667	1.37114	0.000987993	0.0132302	Smoc1
-3.50111	-1.80781	3.73234	0.000395348	0.00732082	Fzd7
-3.49209	-1.80409	2.4446	0.00610339	0.0424313	Atxn7l2
-3.48131	-1.79963	1.99894	0.00222153	0.0220669	Ttpa
-3.46647	-1.79347	4.13796	0.000136052	0.00393349	Dnajc12
-3.45596	-1.78909	3.3069	0.00150129	0.0172152	Nr6a1
-3.43962	-1.78225	2.49442	0.000225945	0.00535899	Elmo1
-3.42742	-1.77712	6.34426	0.000212121	0.00516928	Rps6ka6
-3.41649	-1.77252	1.66393	0.00774597	0.0496551	Ggt1
-3.40305	-1.76683	7.70796	0.000214917	0.00519773	Cd24a
-3.40276	-1.76671	3.271	0.000385857	0.00725448	Tmc4
-3.38941	-1.76104	3.38382	0.000443663	0.00788614	Zfp811
-3.38659	-1.75983	3.08916	0.000107667	0.00342348	Cyb561
-3.3726	-1.75386	2.39112	0.000673571	0.010338	Lin28a
-3.37052	-1.75297	4.39127	0.000206519	0.00509208	Depdc1b
-3.36833	-1.75203	1.24509	0.00532012	0.0386405	Faah
-3.36813	-1.75195	4.10118	0.000117134	0.00358764	Tm7sf2
-3.36255	-1.74955	1.75072	0.00257022	0.024387	Cped1
-3.33485	-1.73762	3.14122	0.0006467	0.0100709	Gna14
-3.32967	-1.73538	5.38853	0.000101896	0.0032858	Dhcr7
-3.31849	-1.73053	6.28658	4.14676e-06	0.000494463	Egfl7
-3.30819	-1.72604	4.38175	0.0045514	0.034954	Meis3
-3.30198	-1.72333	3.41655	0.000414201	0.00752708	Ehd3
-3.29811	-1.72164	1.74261	0.00151488	0.0173005	Npy1r
-3.28601	-1.71634	3.12966	0.00146713	0.0169207	Gpc1
-3.28189	-1.71453	4.81567	0.00274984	0.025357	Cdo1
-3.27387	-1.711	2.90032	0.00123426	0.015296	Slc22a23
-3.27295	-1.71059	1.43165	0.00192081	0.0199609	Sox13
-3.25987	-1.70481	2.36719	0.00143057	0.0166071	Lrrc8b
-3.25794	-1.70396	5.07334	0.000291583	0.00619739	S100a16
-3.248	-1.69955	5.07435	1.13787e-05	0.000907391	Cth
-3.24065	-1.69628	3.32475	0.00087952	0.012304	Aox4
-3.23329	-1.693	3.90872	7.24687e-05	0.00253672	Kcnh2
-3.22643	-1.68994	2.75349	0.000250397	0.00571681	Fat4
-3.21868	-1.68647	2.15061	0.00343883	0.0293376	Sdk2
-3.21816	-1.68624	1.32046	0.00562436	0.0401358	Zfp960
-3.21056	-1.68283	4.64787	0.000148331	0.00412483	Steap2
-3.19059	-1.67382	2.86678	0.000517955	0.00870934	Pnmt
-3.18353	-1.67063	6.03098	0.000111985	0.00350491	Ldlr
-3.17224	-1.6655	2.31049	0.00437283	0.034106	Bnc2
-3.16631	-1.6628	5.12966	0.00090909	0.0125418	Amph
-3.14229	-1.65182	1.62901	0.00694604	0.0461585	Gpr183
-3.13272	-1.64742	1.57307	0.00113942	0.0145383	Mrc1
-3.10866	-1.63629	1.9036	0.00377253	0.0310078	Notch3
-3.09208	-1.62858	5.29099	0.000184254	0.00474429	Arhgap19
-3.08638	-1.62592	4.18353	0.00393355	0.0318939	Fanci
-3.06845	-1.61751	3.48953	0.0051234	0.0377387	Nek2
-3.06169	-1.61433	3.56743	0.00071751	0.010752	Prag1
-3.05761	-1.61241	6.52663	0.00179625	0.0191272	Tfrc
-3.05752	-1.61236	2.77179	0.0039144	0.0317985	Eng
-3.04859	-1.60814	6.88231	0.000132849	0.00386253	Lss
-3.04563	-1.60674	2.80978	0.0030888	0.0272545	Cobl
-3.04554	-1.6067	3.39145	0.00194537	0.0201636	Nfatc4
-3.03599	-1.60217	1.35769	0.00645891	0.0438152	Fbxo40
-3.02079	-1.59493	4.44295	0.00155489	0.0175401	Stard10
-3.02017	-1.59463	5.92595	0.000169195	0.00447875	Slc25a13
-3.01877	-1.59396	1.78818	0.00158402	0.0177309	AC154328.1
-3.01766	-1.59343	8.7491	0.000209041	0.00512494	Flrt3
-3.01306	-1.59123	9.59288	8.55915e-05	0.00287624	Asb4
-3.00837	-1.58898	3.00592	0.000419092	0.00755881	Cgn
-3.00115	-1.58551	0.873932	0.00635047	0.0434194	Snord104
-3.00091	-1.5854	6.06315	0.000891613	0.0124188	Hdac6
-2.99926	-1.58461	2.3	0.00368032	0.0304695	Pth1r
-2.97864	-1.57466	9.27928	0.000425499	0.00764788	Scd2
-2.97642	-1.57358	3.52466	0.000131247	0.00383036	Fgfr1
-2.96301	-1.56706	3.88285	0.0028572	0.0259399	Alx1
-2.94979	-1.56061	4.86394	0.00471854	0.0357463	Tgfbi
-2.94723	-1.55936	1.21881	0.00294268	0.0263882	Dhtkd1
-2.94541	-1.55847	1.60535	0.00591868	0.0415636	Zfp619
-2.9198	-1.54587	2.41049	0.00184194	0.0194078	Sema4a
-2.91667	-1.54432	6.23865	0.0047022	0.0357223	Dpysl3
-2.91602	-1.544	4.28339	0.000264924	0.00587516	Cmtm8
-2.91594	-1.54396	4.26867	0.000754381	0.0111598	Ephb4
-2.91413	-1.54307	3.08584	0.000346798	0.00689363	Dnmt3b
-2.91278	-1.5424	3.90246	0.00100837	0.0134243	Zfp940
-2.91257	-1.54229	6.98358	9.36386e-06	0.000786663	Gstm1
-2.91167	-1.54185	5.22884	0.000843185	0.0120062	Itih5
-2.90562	-1.53885	2.36669	0.0051438	0.0378368	Tmem132a
-2.90279	-1.53744	4.97687	8.53236e-05	0.00287624	Mab21l2
-2.89528	-1.5337	6.98855	0.000298154	0.00627027	Ncapd2
-2.89514	-1.53363	3.73661	0.00196473	0.0203507	Unc119b
-2.88827	-1.5302	4.11202	0.000328433	0.00662357	Dpf3
-2.88777	-1.52996	3.56207	0.00291479	0.0263155	Osr1
-2.8761	-1.52412	1.82377	0.00262137	0.024601	B4galnt4
-2.86737	-1.51973	2.8508	0.00514383	0.0378368	Car8
-2.86628	-1.51918	5.24326	0.00254756	0.0242916	Swap70
-2.86475	-1.51841	5.42031	0.00257699	0.0244085	Nup205
-2.85554	-1.51376	4.47791	6.57896e-05	0.00244217	Rgs2
-2.84864	-1.51027	2.26217	0.00431263	0.0338434	Tiam2
-2.84521	-1.50854	3.29895	0.000254486	0.00577003	Tent5a
-2.8437	-1.50777	3.20446	0.000793862	0.0115405	Rara
-2.83534	-1.50352	2.70829	0.00184054	0.0194078	Slc6a13
-2.83343	-1.50255	5.50247	0.000253879	0.00576445	Rpap1
-2.82096	-1.49619	5.18083	0.00594629	0.0416819	Masp1
-2.81421	-1.49273	3.79981	0.00132512	0.015861	Alpl
-2.80956	-1.49034	7.82913	0.000193214	0.00487987	Mybbp1a
-2.79228	-1.48144	2.96349	0.00409762	0.0326379	Clec1b
-2.77619	-1.47311	8.23268	6.35529e-05	0.0023869	Dnmt3a
-2.77166	-1.47075	2.19339	0.00252124	0.0241126	Kifc2
-2.76741	-1.46854	3.57752	0.00136442	0.0160611	Fxyd5
-2.76554	-1.46756	4.9102	0.000245746	0.00562783	Lhfpl2
-2.76009	-1.46472	5.27611	0.00521835	0.0381606	Tmem119
-2.75901	-1.46415	6.68943	0.000245031	0.00561953	Ackr3
-2.75094	-1.45992	6.94908	6.92094e-05	0.00248252	Lpl
-2.74972	-1.45929	4.26983	0.0010779	0.0140453	Ptch1
-2.74892	-1.45887	7.06096	0.00472917	0.0357928	Ccar2
-2.74668	-1.45769	3.90854	0.000868986	0.0122102	Urb2
-2.73548	-1.45179	2.35163	0.00374192	0.0308495	Pank1
-2.7316	-1.44975	4.07257	0.00134137	0.0159509	Zkscan5
-2.72445	-1.44597	3.6221	0.00414382	0.0328909	Arid3a
-2.71784	-1.44246	3.31534	0.000853684	0.0120909	Urb1
-2.71488	-1.44089	6.98069	0.000503325	0.00862025	Bcat1
-2.70821	-1.43734	5.18863	0.000864599	0.0121807	Slc12a7
-2.70663	-1.4365	2.81216	0.00332316	0.0286726	Sncg
-2.70491	-1.43558	3.03894	0.0022968	0.022547	Nr2f1
-2.67354	-1.41875	7.46067	0.000552576	0.00907769	F2r
-2.67238	-1.41813	1.90133	0.00270628	0.0250785	Shisa2
-2.66873	-1.41616	1.96596	0.00512887	0.0377615	Eva1a
-2.66789	-1.4157	3.54037	0.0033479	0.0288082	Zfp454
-2.66164	-1.41231	6.23838	0.000693379	0.0105307	Bnip3
-2.65382	-1.40807	5.54168	0.00244236	0.0234991	Dbn1
-2.64907	-1.40548	2.7196	0.005836	0.0411095	Stk36
-2.64835	-1.4051	2.60622	0.00553477	0.0397061	Cd40
-2.63717	-1.39899	7.07947	1.57841e-05	0.00106757	Srebf2
-2.63674	-1.39875	5.96366	0.00288914	0.0261431	Skiv2l
-2.63584	-1.39826	6.35665	0.0027072	0.0250785	Cpsf1
-2.63501	-1.39781	4.40793	0.000117952	0.00359303	Il1r1
-2.63104	-1.39563	3.00153	0.00329502	0.0285223	Med12
-2.62873	-1.39437	3.75849	0.000625601	0.00984798	Acsl1
-2.62795	-1.39394	3.39472	0.00217909	0.021715	Arvcf
-2.62726	-1.39356	4.30767	0.00438812	0.0341175	Zfp629
-2.62724	-1.39355	4.16687	0.00172194	0.0186217	Robo1
-2.62692	-1.39337	3.00427	0.000617479	0.00979742	Mir6236
-2.61935	-1.38921	7.89048	0.00064358	0.0100505	Bub1b
-2.60971	-1.38389	7.86569	0.00012163	0.00367659	Ccnf
-2.60659	-1.38216	4.89447	0.00152773	0.0173534	Hyou1
-2.60393	-1.38069	3.20965	0.000812226	0.011701	Ntf3
-2.60319	-1.38028	2.40616	0.00213224	0.0213768	Exoc3l4
-2.60028	-1.37867	4.98485	0.000190435	0.00481732	Llgl1
-2.59826	-1.37755	7.54129	0.000661936	0.0101987	Hmgcr
-2.59791	-1.37735	6.58074	0.000371863	0.00708265	Snrnp200
-2.59787	-1.37733	7.18761	7.48983e-05	0.00257657	Car14
-2.59198	-1.37405	2.85087	0.00236874	0.0230656	Engase
-2.58665	-1.37108	2.31202	0.00439678	0.0341682	Lactb
-2.58155	-1.36824	6.59415	0.000349681	0.00690793	Nup133
-2.58072	-1.36778	2.68796	0.00486103	0.0364109	Shank1
-2.57612	-1.3652	5.84267	0.000926923	0.0127	Edc4
-2.57166	-1.3627	5.32692	0.00122863	0.0152486	Rrp12
-2.56912	-1.36127	1.76386	0.00391146	0.0317985	Dgkh
-2.56654	-1.35982	5.81223	0.000965037	0.0130101	Rab3il1
-2.55715	-1.35454	4.70516	0.000735652	0.0109743	Fam234b
-2.55253	-1.35193	2.26064	0.0036119	0.030101	Dpf1
-2.538	-1.34369	4.81509	0.00186288	0.0194921	Klhl4
-2.53243	-1.34052	4.15265	0.000578768	0.00933594	Nup188
-2.53119	-1.33982	5.39566	0.000213826	0.00518594	Casd1
-2.52553	-1.33659	4.4345	0.00159335	0.017773	Igdcc3
-2.52458	-1.33604	2.66821	0.00198531	0.020458	Adam15
-2.52129	-1.33416	5.10438	0.000554501	0.00909655	Map2k6
-2.50904	-1.32714	3.47504	0.000845057	0.0120221	Sbk1
-2.49085	-1.31664	5.15579	0.003525	0.0296919	Ramp2
-2.47553	-1.30774	5.76042	0.000695626	0.010539	Tbx5
-2.47364	-1.30664	4.35708	0.00356751	0.0298765	Zfp599
-2.47271	-1.30609	5.27493	0.000121989	0.00367659	Adamts1
-2.47265	-1.30606	3.49687	0.00213057	0.0213753	Chn1
-2.46967	-1.30432	3.40073	0.00051602	0.00870934	Myo7a
-2.46766	-1.30314	5.04669	0.000674699	0.0103454	Pde9a
-2.46593	-1.30213	5.13612	0.00060934	0.00970687	Pla2g12a
-2.46559	-1.30193	3.52073	0.00451519	0.0347835	Akna
-2.46507	-1.30163	4.71846	0.00213339	0.0213768	Espl1
-2.46462	-1.30136	2.79796	0.00171612	0.0186217	Kif21b
-2.4629	-1.30036	3.44802	0.00774014	0.0496377	Zfp13
-2.4614	-1.29948	7.3745	0.00036046	0.00700449	Bap1
-2.45702	-1.29691	4.77291	0.000295775	0.0062486	Slc16a13
-2.45624	-1.29645	2.82789	0.00752403	0.0487288	Slc1a4
-2.45557	-1.29606	3.46281	0.00039628	0.00732957	Slc27a3
-2.45464	-1.29551	1.99314	0.00468712	0.0356436	Lrrc3b
-2.45293	-1.29451	2.91621	0.00457674	0.0350547	Dock9
-2.45111	-1.29344	5.60221	0.00146955	0.0169227	Pla2g6
-2.44692	-1.29097	3.97898	0.00599954	0.0419392	Taf1c
-2.4453	-1.29001	3.28904	0.00436782	0.0340925	Rnf31
-2.44396	-1.28922	5.84677	0.000425947	0.00764788	Pcbd1
-2.44339	-1.28888	3.82227	0.00187708	0.0195447	Fbxo34
-2.42999	-1.28095	3.30379	0.00302576	0.0268169	Zfp709
-2.42884	-1.28027	4.50323	0.000456644	0.00805558	Cbx2
-2.42427	-1.27755	4.88541	0.0012914	0.0156399	Qtrt2
-2.42323	-1.27693	4.1525	0.00518333	0.038044	Adat1
-2.41919	-1.27452	3.60134	0.00684385	0.0456696	Gngt2
-2.40458	-1.26578	4.83181	0.00259048	0.0244451	Srebf1
-2.40276	-1.26469	2.60778	0.0051574	0.0379017	Zfp747
-2.39701	-1.26123	3.05012	0.00407224	0.0325494	Stat5b
-2.39063	-1.25739	4.86234	0.0024829	0.0238173	St5
-2.38088	-1.2515	2.12908	0.00551703	0.0396501	Cacna1d
-2.37484	-1.24783	4.02384	0.00121607	0.0151767	Rptor
-2.37087	-1.24542	4.45561	0.00509514	0.0376347	Zfp141
-2.36589	-1.24238	3.70495	0.00185198	0.0194484	Abhd11os
-2.36539	-1.24208	5.21673	0.00179013	0.0190748	Surf6
-2.36393	-1.24119	5.73564	0.00666265	0.0447515	Pwp2
-2.35638	-1.23657	1.69777	0.00741094	0.048362	Eml2
-2.35631	-1.23653	4.66442	0.000385531	0.00725448	Zfp740
-2.35258	-1.23425	3.71447	0.000826352	0.0118404	Reep1
-2.35139	-1.23351	4.54394	0.00234906	0.0228911	Zfp267
-2.35059	-1.23303	3.02063	0.00244181	0.0234991	Ccdc125
-2.3505	-1.23297	4.00242	0.00398026	0.0321197	Ezh1
-2.35042	-1.23292	2.78307	0.00521143	0.0381582	Slc7a7
-2.34885	-1.23195	3.36681	0.00666691	0.0447515	Gpr85
-2.34701	-1.23082	3.58346	0.000865935	0.0121888	Tcea3
-2.33965	-1.22629	3.31612	0.00144838	0.0167894	Sympk
-2.33884	-1.2258	4.335	0.00401193	0.0322449	Zfp850
-2.33225	-1.22172	2.81756	0.00408273	0.0325983	Zfp12
-2.32821	-1.21922	8.1023	0.00337852	0.0289313	Wdr6
-2.32742	-1.21873	3.7225	0.00771517	0.0495372	Klk8
-2.3264	-1.2181	3.15263	0.00185738	0.0194666	Ets2
-2.32221	-1.2155	6.27143	0.00125366	0.0154524	Cnot1
-2.31764	-1.21266	3.89169	0.00522908	0.0381998	Pcyox1l
-2.31195	-1.20911	4.81001	0.000547105	0.0090488	Rimklb
-2.3067	-1.20583	3.82636	0.0059822	0.0418978	Trim2
-2.29551	-1.19882	5.51586	0.00110601	0.0142809	Sin3a
-2.2955	-1.19881	6.6942	0.00104688	0.0137534	Ap1b1
-2.29417	-1.19797	5.5161	0.000867122	0.0121947	Dlg3
-2.2938	-1.19774	6.17196	0.00301507	0.026737	Nampt
-2.29203	-1.19663	5.21109	0.0011465	0.0145936	Hsdl1
-2.28569	-1.19263	4.59273	0.0019438	0.0201605	Mmp11
-2.27812	-1.18784	6.00029	0.00390699	0.0317985	Nup155
-2.27492	-1.18581	5.54017	0.000258461	0.00584264	Ctnnal1
-2.25943	-1.17596	4.38115	0.00542589	0.0391538	Nav1
-2.25671	-1.17422	3.41519	0.00212179	0.0213409	Zfp710
-2.25525	-1.17329	5.98901	0.00210002	0.0212155	Nup160
-2.25514	-1.17322	2.67983	0.00359651	0.0300091	Prkch
-2.25259	-1.17159	4.09564	0.000848419	0.0120377	Hic2
-2.24686	-1.16791	4.57453	0.00186716	0.0194921	Hus1
-2.24388	-1.166	5.33106	0.000324506	0.00658172	Fbln1
-2.24073	-1.16397	4.23086	0.00371172	0.0306658	Evc2
-2.24066	-1.16393	3.76588	0.0047132	0.0357324	Sall2
-2.23886	-1.16276	3.89718	0.00333573	0.028719	Ifitm10
-2.23755	-1.16192	4.97624	0.00614138	0.0425667	Zfp647
-2.23635	-1.16115	5.21756	0.000932801	0.0127587	Pbx3
-2.2352	-1.16041	2.5867	0.00259275	0.0244451	Lmbr1l
-2.23261	-1.15873	4.46549	0.00160418	0.0178714	Ly75
-2.23219	-1.15846	6.10602	0.00119382	0.0149574	Nr2f2
-2.22768	-1.15554	6.02387	0.00149972	0.0172095	Spag5
-2.2267	-1.1549	3.39255	0.00615854	0.042666	Galc
-2.22572	-1.15427	7.27088	0.00178129	0.0190569	Ipo11
-2.2212	-1.15134	5.40614	0.000233867	0.00542584	Tmem164
-2.22102	-1.15122	2.68169	0.00406479	0.0325224	Zswim4
-2.21773	-1.14908	6.00481	0.0013826	0.0162034	Phrf1
-2.21504	-1.14733	3.86816	0.00161704	0.0179494	Flywch2
-2.2134	-1.14627	4.10803	0.000880759	0.012305	Irak2
-2.21015	-1.14415	5.94968	0.000456263	0.00805558	Gtse1
-2.20797	-1.14272	7.91705	0.00132734	0.015861	Tbl3
-2.2052	-1.14091	6.39096	0.00131154	0.0158237	Tmem88
-2.20504	-1.1408	4.73875	0.0024199	0.0233617	Ptprk
-2.20297	-1.13945	5.05331	0.0015149	0.0173005	Ipo8
-2.20125	-1.13832	7.2134	0.00111597	0.0143539	Pum1
-2.20029	-1.13769	4.51067	0.00603948	0.0421244	Pik3r3
-2.19038	-1.13118	4.99867	0.00627341	0.0431571	Zfp606
-2.18846	-1.12991	3.15593	0.00757531	0.0488562	Usp6nl
-2.18843	-1.1299	3.70418	0.0051891	0.038047	Mtor
-2.18769	-1.12941	3.79764	0.0035567	0.0298182	Nol9
-2.18352	-1.12666	8.14868	0.000230176	0.00537145	Sqle
-2.18278	-1.12616	4.51229	0.00708028	0.0468167	Nol10
-2.17987	-1.12424	4.45675	0.000648175	0.010084	Appl2
-2.17595	-1.12164	7.62118	0.00358599	0.0299929	Fabp5
-2.17565	-1.12145	4.36412	0.00396593	0.0320527	Fancd2
-2.17289	-1.11962	6.31325	0.000561301	0.00916103	Ttk
-2.16998	-1.11768	8.25363	0.00261015	0.0245366	Hmgcs1
-2.16787	-1.11628	2.3096	0.00437459	0.034106	Fam53b
-2.16715	-1.1158	4.39736	0.000878485	0.0123003	Zfp566
-2.16678	-1.11555	6.56852	0.000774068	0.0113147	Prpf8
-2.16553	-1.11472	5.23565	0.00529501	0.0385025	Slc25a22
-2.15347	-1.10667	5.90877	0.000456735	0.00805558	Zfp930
-2.15311	-1.10642	6.45897	0.0065806	0.0443912	Med24
-2.15218	-1.1058	6.86009	0.000189552	0.00481732	Tes
-2.14961	-1.10408	3.70539	0.0032445	0.0281766	Ccng2
-2.14836	-1.10324	6.97689	0.00481363	0.0361577	Ptbp2
-2.1481	-1.10306	3.35156	0.00146162	0.0169012	Clstn1
-2.14745	-1.10262	4.18051	0.00172193	0.0186217	Ap2a1
-2.14668	-1.1021	5.35738	0.000464917	0.00812815	Kdm5b
-2.1454	-1.10124	4.5724	0.000767536	0.0112812	Gemin5
-2.14311	-1.0997	4.13554	0.00162768	0.0180049	Vangl2
-2.14227	-1.09914	3.71158	0.00231856	0.0226909	Tnfaip8l1
-2.13912	-1.09702	7.64338	0.00475897	0.0359162	Mbtps1
-2.13185	-1.09211	5.63796	0.00055643	0.00911882	Rcbtb1
-2.13135	-1.09176	5.42855	0.00447493	0.0345234	Ppm1f
-2.13082	-1.09141	4.40442	0.00127743	0.015607	Rab3b
-2.12885	-1.09008	3.195	0.00658276	0.0443912	Zfp518b
-2.12518	-1.08759	3.99504	0.00131748	0.0158576	Zfp618
-2.12461	-1.0872	8.33022	0.00281691	0.025767	Parp1
-2.11733	-1.08225	3.42884	0.00293764	0.0263579	Tbc1d16
-2.11645	-1.08164	7.68537	0.000226465	0.00535899	Shmt1
-2.11225	-1.07878	5.2848	0.00634912	0.0434194	Efna1
-2.11215	-1.07871	4.81771	0.00135108	0.0159741	Zfp799
-2.10714	-1.07528	5.5377	0.0011437	0.0145799	Xpo7
-2.10655	-1.07488	5.25914	0.0073233	0.0480059	Lrp1
-2.10531	-1.07403	5.66569	0.00387866	0.031652	Usp19
-2.10064	-1.07083	6.82425	0.00132762	0.015861	Ankrd17
-2.09614	-1.06774	5.26387	0.001489	0.0171235	Arhgap35
-2.09548	-1.06728	4.61312	0.00259781	0.0244783	Xpc
-2.09416	-1.06637	3.45408	0.00611269	0.0424775	Sgsm1
-2.0941	-1.06633	6.88308	0.00105121	0.0137875	Kif11
-2.08653	-1.0611	4.01283	0.00781708	0.0499528	Dcbld1
-2.08255	-1.05835	5.848	0.00491318	0.0365955	Mtmr4
-2.0806	-1.057	5.35236	0.00112164	0.0143747	Zkscan17
-2.08044	-1.05689	6.55975	0.0015395	0.0174404	Pgd
-2.08018	-1.05671	4.59529	0.00363281	0.0302015	Slc5a6
-2.079	-1.05589	5.70024	0.00197218	0.0203885	Ldlrad3
-2.07828	-1.05539	4.20749	0.00336543	0.0288961	S1pr1
-2.07512	-1.0532	5.15358	0.00646893	0.0438459	Heatr1
-2.07385	-1.05231	5.88846	0.00127436	0.0155872	Aqr
-2.07267	-1.05149	3.17949	0.00382707	0.0312949	Recql4
-2.07252	-1.05138	3.86377	0.00231648	0.0226845	Pak1
-2.07183	-1.05091	6.6786	0.00234193	0.0228581	Sox11
-2.0718	-1.05088	5.84106	0.00053117	0.0088595	Sfrp1
-2.06969	-1.04942	5.67999	0.00207294	0.0210619	Gtf2h4
-2.06902	-1.04895	6.11018	0.000661855	0.0101987	Tut1
-2.06779	-1.04809	5.97655	0.00156124	0.0175815	Arid3b
-2.06509	-1.0462	4.14133	0.00358893	0.0299929	Kdm4a
-2.06486	-1.04605	4.76029	0.00107059	0.0139615	Pprc1
-2.06432	-1.04567	3.29868	0.00524269	0.0382292	Efs
-2.06427	-1.04563	6.78817	0.000521248	0.00872134	Fasn
-2.0624	-1.04432	5.27753	0.00272996	0.025232	Flywch1
-2.06207	-1.04409	5.90094	0.00544689	0.0392698	Rassf7
-2.06166	-1.0438	4.03757	0.0039639	0.0320526	Ccnjl
-2.06087	-1.04325	7.98926	0.00285856	0.0259399	Eno3
-2.05765	-1.041	4.02735	0.00284813	0.0259191	Fen1
-2.05764	-1.04099	5.96251	0.00368741	0.0304966	Setdb1
-2.0559	-1.03977	4.66253	0.00552632	0.0396738	Zfp760
-2.05297	-1.03771	4.65462	0.00521893	0.0381606	Papolg
-2.0511	-1.0364	3.98775	0.00232406	0.0227308	Tspyl4
-2.04744	-1.03382	6.6875	0.00362573	0.030174	Xpo5
-2.0473	-1.03372	4.8455	0.00135363	0.0159741	Mdm1
-2.04549	-1.03244	5.81136	0.00534161	0.0387206	Crkl
-2.04293	-1.03064	6.42685	0.00156187	0.0175815	Tcof1
-2.03766	-1.02691	3.52423	0.00491628	0.0366015	BC030867
-2.03728	-1.02665	5.75913	0.00315163	0.0275297	Rnf145
-2.03717	-1.02656	3.93725	0.00644545	0.0437797	Arhgap31
-2.03437	-1.02458	5.58786	0.00393834	0.0318943	Sema3a
-2.03384	-1.02421	8.80528	0.00751155	0.0486918	Uba1
-2.02503	-1.01795	4.12936	0.00217939	0.021715	Zfp235
-2.02091	-1.015	6.69839	0.000551313	0.00907769	Mvd
-2.01726	-1.0124	8.05661	0.000902526	0.0124937	Usp10
-2.01441	-1.01036	3.3655	0.0051207	0.0377387	Bbs10
-2.01238	-1.0089	7.4054	0.00253936	0.0242278	Ipo5
-2.00753	-1.00542	3.79885	0.0053412	0.0387206	Zfp202
-2.0069	-1.00497	4.66318	0.00295127	0.0264504	Ifrd2
-2.00516	-1.00372	3.30452	0.00749781	0.0486307	Rps6ka1
-2.00478	-1.00345	4.73985	0.00325598	0.0282456	Zbtb5
-2.00381	-1.00274	4.23997	0.00479684	0.0360655	Tmem94
-2.00028	-1.0002	3.32456	0.00274898	0.025357	Stat2

## Sheet: SuppTable 3
Table 2. Diffferential expressed genes (mRNAs) in PE E9.5 vs EE E10.5 (downregulated in PE 9.5)
FC	logratio	meanExp	pval	adj.pval	Symbol
1770.97	10.7903	0.753772	9.24125e-07	0.000258787	Clca3a1
750.116	9.55097	1.02175	6.34618e-06	0.000641125	Ccl2
307.126	8.26269	-0.102581	2.26946e-06	0.000398852	Clca3a2
305.166	8.25345	-1.04298	1.4694e-06	0.00034193	Slc17a8
235.704	7.88084	1.5001	5.92572e-07	0.000214498	Cnmd
162.534	7.3446	-2.02573	1.47866e-05	0.00102175	Tnfsf18
146.957	7.19925	0.602689	3.16031e-06	0.000438652	Egr2
131.141	7.03497	0.42405	4.78596e-06	0.000526399	Ccl7
117.733	6.87938	5.39541	8.69437e-08	8.18003e-05	Fos
115.852	6.85614	-1.74164	3.80599e-05	0.00179401	Myh13
107.573	6.74917	-0.64198	9.55907e-05	0.00313954	Fosb
101.069	6.65919	1.03431	2.46085e-07	0.000145482	Cemip
99.7378	6.64007	-1.84968	6.56009e-05	0.00244217	Gpr22
96.5119	6.59263	1.2827	1.94621e-05	0.00124261	Il18
78.2238	6.28954	-1.31978	0.000329062	0.00662357	Tnfsf15
77.0988	6.26864	1.17419	1.1921e-05	0.000914823	Plscr2
76.4339	6.25614	-1.51332	0.000210948	0.00515643	Wfdc18
74.4643	6.21848	-1.53215	0.000700148	0.0105752	Mybpc1
71.9635	6.16919	-1.02847	1.28546e-05	0.000958809	Mirt1
71.8364	6.16664	0.248196	1.12316e-05	0.000900898	Nr1h4
60.8333	5.92679	5.18922	8.7608e-08	8.18003e-05	Myl2
60.1776	5.91116	-2.74245	0.000222143	0.00532945	Ccr3
55.3932	5.79164	4.48873	3.39096e-09	2.70633e-05	Anxa1
55.2436	5.78773	-2.80416	0.00026222	0.00587516	Cox8b
54.7024	5.77353	-2.81126	0.00029747	0.00626413	Reg1
50.8574	5.66839	0.882098	7.87083e-06	0.000709798	Ccn3
49.5051	5.62951	2.73428	1.92589e-06	0.000374891	Egr1
49.4271	5.62723	-1.0538	0.000369743	0.00706064	Serpine3
49.2135	5.62098	0.786352	1.81629e-05	0.00118333	Aldh3b1
47.9883	5.58461	2.42968	1.38355e-05	0.00100837	Nppa
45.7853	5.51681	-2.93962	0.000534718	0.00889913	S100a4
45.343	5.50281	2.06393	1.76547e-05	0.00115969	Msln
45.2946	5.50127	4.78263	3.97419e-06	0.000488682	Kcne1l
44.4725	5.47484	0.386153	0.000142055	0.00405633	Rab7b
44.2655	5.46811	-0.299191	0.00134607	0.0159509	Enpp6
42.1467	5.39735	-1.84621	0.000904815	0.0124937	Acp7
41.9983	5.39226	-0.18346	3.73403e-05	0.00177389	Ccl20
41.129	5.36208	-0.154085	6.00037e-06	0.000617922	Il23a
39.3601	5.29866	0.625191	1.16361e-05	0.000910471	Dmkn
39.3265	5.29743	1.12332	6.91858e-07	0.000234967	Nppb
38.2757	5.25836	-1.70636	0.00378946	0.0310766	Nphs1
38.2382	5.25694	0.744582	1.35199e-05	0.000999096	Pln
37.5949	5.23246	-2.14601	0.001092	0.0141727	S100a3
37.1689	5.21602	-0.0743118	0.0015037	0.0172181	Cav3
34.9727	5.12816	-0.895871	4.76969e-05	0.00203023	Crygb
34.9006	5.12518	5.96225	3.79165e-08	6.01946e-05	Car3
31.0632	4.95714	9.17474	2.27863e-08	6.01946e-05	Upk1b
29.701	4.89244	0.978696	9.47355e-05	0.00312431	Sv2b
29.3058	4.87311	-2.4875	0.0013888	0.0162514	Mybpc2
29.2942	4.87254	-2.02828	0.00488713	0.0365037	Fcrls
28.4742	4.83158	-2.2256	0.00101849	0.0134578	Il34
27.6305	4.78819	-1.54214	0.00200081	0.0205779	Ctss
27.6027	4.78674	-2.00237	0.000750684	0.0111257	Serpine1
27.5877	4.78595	-1.31263	0.000182433	0.00473494	Adamtsl3
27.3986	4.77603	0.243018	3.21828e-05	0.00163599	Prkg2
27.1639	4.76362	1.88579	6.67116e-06	0.000648349	Ch25h
27.1388	4.76229	0.121872	0.000149334	0.00413831	Prss27
26.5175	4.72887	3.32384	4.89343e-05	0.00206092	Myh7
24.2759	4.60145	-1.40488	0.00126224	0.0154865	Cmtm5
24.085	4.59006	1.97978	2.39355e-05	0.00138931	Cldn15
23.9337	4.58097	-1.57693	0.00131832	0.0158576	Pou2f3
23.8713	4.5772	0.803308	4.29654e-06	0.000500593	Cst9
23.3831	4.54739	-0.412277	0.000599644	0.00959469	H2-Aa
23.1985	4.53596	1.21687	9.09824e-06	0.000780785	Faim2
23.0215	4.52491	6.41242	2.27999e-09	2.70633e-05	Aldh1a1
22.4216	4.48681	7.10225	3.03855e-08	6.01946e-05	Hpgd
22.1481	4.46911	3.22551	8.14812e-08	8.18003e-05	Prkcb
21.8569	4.45002	2.32635	1.99256e-05	0.00126714	Kirrel2
21.1678	4.4038	3.59571	7.13537e-06	0.000662179	Nnmt
20.6452	4.36774	-1.27608	0.000509747	0.00865594	Tpbgl
20.5529	4.36127	2.24776	7.13779e-05	0.00251508	Pde1a
20.5323	4.35982	-1.80836	0.00168983	0.0183964	AC160966.1
20.1984	4.33617	1.86766	0.000117325	0.00358764	Ppbp
20.1152	4.33022	-2.23063	0.00189024	0.0196688	BC065403
19.6722	4.29809	-1.46006	0.00215922	0.0215679	Rxfp1
19.1626	4.26022	-1.7373	0.000500299	0.00857763	Cntn6
19.0935	4.25501	-1.33244	0.00163013	0.0180195	Ecrg4
18.8316	4.23508	-1.68968	0.00555776	0.0397816	Irx4
18.6432	4.22057	-2.5311	0.00683706	0.0456433	Foxs1
18.5422	4.21274	-0.97441	0.000311662	0.00641902	Adamtsl5
18.2493	4.18977	0.63343	0.000389492	0.00727566	Serpinb1a
18.1718	4.18363	-0.481929	0.00733571	0.0480676	Dclk3
18.1369	4.18086	0.811968	5.50683e-05	0.00220301	Fgf18
18.1364	4.18082	0.286855	3.85946e-05	0.00179401	Vegfd
18.127	4.18007	8.03763	9.06672e-06	0.000780785	Dcn
18.0943	4.17747	5.47041	2.29778e-05	0.00135841	Tmem255a
17.8815	4.16039	2.37859	2.05964e-05	0.00128011	Adam33
17.766	4.15105	-0.429401	0.000223791	0.00535555	Pgc
17.5247	4.13132	0.011947	0.000342945	0.00684261	Cp
17.4157	4.12232	0.257605	0.000187019	0.00477799	Scel
16.9718	4.08507	-1.41741	0.00100124	0.0133516	Cldn19
16.9102	4.07982	5.98624	3.00434e-07	0.000154695	Gpm6a
16.6517	4.05759	1.70903	2.24615e-06	0.000398852	Akr1c14
16.3743	4.03336	2.84388	7.6255e-06	0.000694011	Pkhd1l1
16.3606	4.03215	4.83987	6.85876e-05	0.00247891	Fmod
16.3428	4.03059	1.02344	0.000153047	0.00418312	Edn2
16.2273	4.02035	0.372217	0.000696026	0.010539	Lamc3
15.9625	3.99662	-1.34078	0.000690684	0.0105151	Aqp5
15.9249	3.99322	-2.39913	0.00359122	0.0299964	Olfr456
15.7906	3.981	6.573	3.5958e-05	0.00172405	Myl3
15.7706	3.97917	1.35159	5.19931e-05	0.00212798	Gprin3
15.5236	3.95639	-1.2361	0.000327264	0.00662357	Otud1
15.1728	3.92341	-0.0407245	0.000560986	0.00916103	Scn10a
14.9663	3.90365	-0.391293	0.000225643	0.00535899	Scgn
14.7816	3.88573	2.65062	4.22687e-06	0.000496098	Phactr1
14.6281	3.87067	-1.68642	0.00701045	0.0464511	Galnt5
14.2754	3.83546	-0.10641	0.000243807	0.00560025	Tecta
14.1685	3.82462	-0.53913	0.000764466	0.0112465	Grm1
14.1274	3.82043	1.15554	0.000683509	0.0104504	C1qtnf7
14.0127	3.80866	0.137905	0.0003689	0.00706064	Dglucy
13.9622	3.80345	1.09012	0.000599894	0.00959469	Ogn
13.9371	3.80086	6.60091	4.08065e-08	6.01946e-05	Cavin2
13.7324	3.77951	0.305285	0.000120072	0.00363809	Mb
13.6546	3.77132	1.49638	3.63223e-06	0.000475227	Myoz2
13.6037	3.76593	4.07606	3.51303e-06	0.000474052	Prokr2
13.5514	3.76037	5.86771	3.90219e-06	0.000486615	Pdlim2
13.4493	3.74946	-0.217371	0.000469463	0.00816292	Cacna1s
13.3199	3.73551	4.99532	1.41248e-06	0.00034193	Tspan32
13.2521	3.72815	-0.362395	0.000313986	0.00645026	Krt17
13.2401	3.72685	3.75776	3.8806e-07	0.000163006	Ms4a4d
13.0186	3.7025	-1.06535	0.00186647	0.0194921	Cdhr1
13.0102	3.70157	2.27227	0.000200222	0.00499366	Adprhl1
12.8732	3.6863	3.28865	0.000387553	0.00726924	Angptl7
12.6261	3.65834	4.43522	1.13363e-07	8.61667e-05	Pcsk5
12.4915	3.64287	0.618807	2.42214e-05	0.00139591	Trpm8
11.6467	3.54185	5.01471	3.95151e-08	6.01946e-05	Itga1
11.3331	3.50247	5.25125	2.2376e-05	0.00133925	S100a6
11.303	3.49864	1.21477	8.23417e-05	0.00279053	Tslp
11.1592	3.48016	1.94487	1.21813e-05	0.000930323	Nod1
11.1574	3.47992	-1.13148	0.00223434	0.0221656	Xaf1
11.0774	3.46955	4.28427	8.05865e-07	0.000252882	Ildr2
11.0274	3.46302	2.54989	0.000114128	0.0035373	Synm
11.0051	3.4601	3.75878	2.18634e-05	0.00132693	Cox6a2
11	3.45943	2.46383	8.33753e-06	0.000735269	Dock2
10.8564	3.44047	3.05373	1.80915e-06	0.000360971	Ripor2
10.8065	3.43383	-0.755208	0.000341578	0.00682386	Grp
10.7198	3.42221	-0.446548	0.000581902	0.0093538	Tnfrsf23
10.6904	3.41824	2.57889	2.78882e-05	0.001535	Adgrg6
10.3484	3.37133	-0.411797	0.00179854	0.0191388	Casp12
10.3359	3.36959	-0.67014	0.00128923	0.0156373	Ptgds
10.3318	3.36902	-0.670427	0.00115859	0.0146774	Slitrk2
10.3282	3.36851	3.27404	1.74141e-06	0.000351853	Rnd1
10.2465	3.35706	6.77983	0.000151125	0.00416625	Ccn1
10.1477	3.34308	2.31229	9.95165e-05	0.0032352	Gsdmd
10.1312	3.34073	-0.269928	0.000196132	0.00491511	Lgi3
10.0875	3.3345	6.73323	2.87462e-06	0.00041731	Efemp1
10.0482	3.32887	3.70241	4.18196e-06	0.000494463	Tnfaip6
9.92735	3.31141	4.03386	3.84668e-07	0.000163006	Wnt5a
9.82232	3.29606	1.03325	3.23331e-05	0.00163842	Morrbid
9.78965	3.29126	-1.286	0.00211449	0.0212864	Htr5b
9.73843	3.28369	-0.761463	0.00492381	0.0366405	Cacng6
9.5259	3.25186	1.69637	0.00604076	0.0421244	Mpo
9.51709	3.25052	1.33524	4.01206e-05	0.00184033	Akap6
9.51383	3.25003	2.43069	1.26654e-05	0.000953608	Lipg
9.49116	3.24658	1.03481	2.76893e-05	0.00152933	Itga7
9.46149	3.24207	3.74266	1.26963e-06	0.000321679	Emp1
9.36148	3.22674	-0.762254	0.00552778	0.0396738	Spns3
9.27795	3.21381	9.12439	5.37741e-06	0.000566387	Upk3b
9.2053	3.20247	2.19686	0.00779029	0.0498591	Rac2
9.16267	3.19577	0.700435	0.000802665	0.0116157	Rgs7bp
9.06126	3.17971	4.89976	2.75418e-06	0.00041731	Ier3
9.05805	3.1792	2.79142	5.60604e-06	0.000581063	Dlg2
9.03108	3.1749	-1.12682	0.00163367	0.0180275	Pabpc5
8.95947	3.16341	-0.746381	0.00159308	0.017773	Cst7
8.91552	3.15632	-0.0511719	0.000153842	0.00419764	Tmprss5
8.85631	3.14671	-1.03186	0.00627126	0.0431571	Nxnl2
8.82169	3.14105	4.40297	4.18717e-07	0.000171373	Tdrp
8.76348	3.1315	0.9347	6.27472e-05	0.00236219	Sgca
8.73263	3.12642	3.03992	0.0001468	0.00410373	Col16a1
8.70596	3.122	2.19221	2.43117e-05	0.00139591	Dync1i1
8.5795	3.10089	0.723199	9.55271e-05	0.00313954	Fgf1
8.51932	3.09074	3.14005	6.47573e-06	0.000646035	Wt1os
8.51856	3.09061	5.87238	6.71905e-05	0.00245422	Krt7
8.46067	3.08077	4.26199	1.49124e-06	0.00034193	Ebf1
8.44771	3.07856	4.20876	9.48358e-07	0.000260995	Loxl1
8.44708	3.07845	2.08493	0.000163098	0.00436075	Smim41
8.43003	3.07554	3.00698	8.52805e-05	0.00287624	Plppr5
8.40182	3.0707	1.73603	0.000742981	0.0110506	Rgs18
8.37474	3.06604	0.472091	0.00444628	0.0343521	Apol6
8.32749	3.05788	3.40395	1.63733e-06	0.000351853	Adamtsl1
8.22353	3.03976	2.33427	3.1041e-06	0.000434628	Zmat4
8.20823	3.03707	3.64916	5.4821e-05	0.00219949	Smpd3
8.18126	3.03232	5.24537	3.54009e-05	0.00171463	Aldh1a2
8.16232	3.02898	4.72824	6.69345e-05	0.00245422	Nkain4
8.14498	3.02591	3.67733	8.99844e-07	0.000258787	Hey2
8.08735	3.01567	2.78125	1.46886e-05	0.00102175	Arhgef26
8.05855	3.01052	3.07041	6.02558e-05	0.00232205	Tcap
8.05776	3.01038	7.20358	6.5894e-06	0.000648349	S100a11
8.04639	3.00834	-0.0286586	0.00251993	0.0241126	Tslrn1
8.02923	3.00526	3.99747	9.28054e-06	0.000786663	Spry1
7.9529	2.99148	0.269843	0.00135294	0.0159741	Zfyve28
7.88196	2.97855	4.25279	5.43206e-05	0.0021951	Il33
7.86251	2.97499	0.0623909	0.000292657	0.0062037	Spef2
7.80476	2.96435	1.86451	0.000124898	0.00371944	Plscr4
7.73496	2.95139	2.41431	0.000294218	0.00622852	Nr4a1
7.71412	2.9475	5.90171	4.01225e-05	0.00184033	Mmp23
7.7139	2.94746	-0.712218	0.00613621	0.0425667	Lncenc1
7.70139	2.94512	3.08428	0.000910971	0.0125569	Rtn1
7.64235	2.93402	4.20571	2.21692e-05	0.00133925	Ddit4l
7.58662	2.92346	4.90694	2.75469e-06	0.00041731	Smpx
7.56358	2.91907	3.95148	1.42737e-06	0.00034193	Synpo
7.54435	2.9154	1.03479	0.000650047	0.0101033	B3gnt9
7.50376	2.90761	2.72512	8.03065e-06	0.000713855	Schip1
7.50232	2.90734	0.576451	0.0007573	0.0111823	Adap1
7.48782	2.90455	-0.422714	0.00164457	0.0181096	Prkag3
7.48158	2.90334	2.78861	4.2717e-05	0.0019207	Slc12a8
7.43239	2.89383	4.41213	0.00177198	0.0190249	Pf4
7.43001	2.89336	2.60007	0.000301696	0.00630655	Folr1
7.42655	2.89269	-0.266832	0.00155268	0.0175399	Gpr156
7.40271	2.88805	1.40548	0.000392483	0.0073016	Lhfpl1
7.39594	2.88673	3.85742	6.31252e-06	0.000641125	Vav3
7.34077	2.87593	1.29159	0.000108948	0.00345733	Vat1l
7.28628	2.86518	0.619383	0.000506321	0.00864691	Svopl
7.27141	2.86223	5.16285	0.000124462	0.00371944	Zfp36
7.2695	2.86186	1.41307	9.71063e-05	0.00316975	Gnb3
7.24073	2.85614	-0.0572267	0.000354192	0.00694547	Krt80
7.2231	2.85262	3.61195	9.59108e-05	0.00314359	Ano1
7.20856	2.84971	3.6499	1.48832e-06	0.00034193	Plekhb1
7.10482	2.8288	0.496295	0.00262925	0.0246581	Ctsk
7.07348	2.82242	-0.415404	0.000805963	0.0116423	Spocd1
7.06741	2.82118	-0.940677	0.00202352	0.0207314	Axdnd1
7.0446	2.81652	4.49575	2.6409e-06	0.00041731	Rnf213
6.98694	2.80466	2.94932	7.44708e-06	0.000683163	Calhm5
6.96594	2.80032	-0.479944	0.000960745	0.0129961	Hsd11b1
6.94962	2.79693	4.17735	1.49951e-06	0.00034193	Edn1
6.93753	2.79442	2.84594	6.48753e-05	0.00242515	Cd200
6.92967	2.79279	6.60363	2.25227e-06	0.000398852	Fah
6.89309	2.78515	5.01123	5.74471e-07	0.000213946	Car13
6.88477	2.78341	-0.483283	0.00406341	0.0325224	Hspb1
6.86895	2.78009	5.58981	0.000336713	0.00674355	Emp3
6.85954	2.77811	6.48993	7.09927e-05	0.00251203	Mgst1
6.77319	2.75984	3.76075	5.98592e-05	0.00231349	Aldh1a7
6.75499	2.75595	5.1971	2.90305e-05	0.00157614	Kdelr3
6.7203	2.74853	0.632812	0.00116309	0.0147109	Phxr4
6.71558	2.74751	7.71081	1.7352e-07	0.000120423	Krt19
6.70583	2.74542	0.657603	0.000694519	0.0105379	Asb10
6.70251	2.7447	0.91649	0.000471844	0.00819541	Spire2
6.65935	2.73538	-0.581229	0.00330808	0.0285733	Hck
6.59369	2.72109	0.877535	0.00103683	0.013655	Klf2
6.59238	2.7208	5.22553	2.23949e-05	0.00133925	Prss35
6.57687	2.7174	1.19954	0.000315483	0.0064577	Lox
6.47386	2.69463	3.73638	3.30174e-05	0.00165061	Serpinb6b
6.44445	2.68806	10.3289	3.82679e-06	0.000484788	Anxa2
6.41587	2.68164	3.57207	0.000266025	0.00587516	Zfp579
6.40126	2.67836	0.634512	0.00110218	0.0142569	Nupr1
6.38467	2.67461	2.32084	4.41373e-05	0.00196793	Heyl
6.38395	2.67445	-0.143565	0.00217513	0.0217115	Sprr1a
6.38152	2.6739	0.959183	0.00121903	0.0151824	Pyroxd2
6.38009	2.67358	0.0570515	0.00212643	0.0213472	Calb2
6.35222	2.66726	5.04358	1.69141e-06	0.000351853	Cyp2s1
6.33805	2.66404	6.65152	3.54484e-05	0.00171463	Tubb3
6.32003	2.65993	7.29238	1.5792e-07	0.000114578	Cryab
6.17827	2.6272	3.44424	0.000157043	0.00423432	Ccn2
6.1764	2.62677	4.21608	2.7994e-05	0.00153553	Fads3
6.17242	2.62584	-0.550007	0.00355082	0.0298149	Serpina3g
6.15972	2.62286	1.83394	9.68939e-05	0.00316931	Sorcs1
6.13235	2.61644	2.40137	3.18522e-05	0.00163522	Eprn
5.9879	2.58205	0.722277	0.000392938	0.0073016	Dusp5
5.9471	2.57219	3.5953	1.08662e-05	0.000884932	Rnf128
5.94282	2.57115	-0.165091	0.00207987	0.0211055	Wnt2b
5.93513	2.56928	0.719222	0.000405591	0.00744143	Ahnak2
5.9263	2.56713	0.99879	0.00134346	0.0159509	Kcnh6
5.87033	2.55344	-0.463624	0.00604626	0.0421259	Cebpd
5.86254	2.55153	3.90349	2.85899e-06	0.00041731	Cpa1
5.84734	2.54778	2.23761	0.000515814	0.00870934	Klhl31
5.83959	2.54587	5.2798	1.12854e-06	0.000290545	Lrrn4
5.83401	2.54449	3.3823	0.000136275	0.00393349	Ramp1
5.83029	2.54357	2.68626	0.000122077	0.00367659	Csf1r
5.82773	2.54293	3.1026	5.73586e-05	0.00225507	Rsph1
5.81189	2.53901	0.980797	0.000164809	0.0043918	Wnt9a
5.78056	2.53121	5.07054	1.38911e-05	0.00100837	Creb3l1
5.67822	2.50544	-0.305237	0.0048842	0.0365037	P2rx2
5.645	2.49697	5.88281	8.5433e-07	0.000252882	Hspb8
5.62354	2.49148	2.40875	0.000324509	0.00658172	Dusp1
5.62145	2.49094	1.20858	0.00366366	0.0303474	Ubash3a
5.6014	2.48579	2.97067	4.11891e-05	0.00187311	Maf
5.59057	2.483	0.64481	0.000314762	0.0064577	Necab3
5.58246	2.4809	-0.880192	0.00749745	0.0486307	Irx3os
5.57322	2.47851	3.37548	8.62272e-06	0.000756241	Jag1
5.57235	2.47829	1.63876	0.000967045	0.0130213	Slc16a4
5.56404	2.47613	5.63269	0.000394512	0.00732082	Btg2
5.55529	2.47386	3.88548	0.000179769	0.00468041	Egfl6
5.55404	2.47354	4.03885	0.000225062	0.00535899	Col8a1
5.53522	2.46864	1.89313	0.000205661	0.00509086	Cdh10
5.47093	2.45179	2.08938	6.0808e-05	0.00232205	Gas7
5.45265	2.44696	7.75229	6.59505e-05	0.00244246	Spon2
5.45005	2.44627	3.96757	0.000134366	0.00389955	Hopx
5.44988	2.44622	-0.523426	0.00673328	0.0450772	Sowahd
5.43313	2.44178	1.24248	0.000416852	0.0075346	Acot1
5.43193	2.44147	0.168094	0.00358858	0.0299929	Metrnl
5.42567	2.4398	3.18318	2.01233e-05	0.0012696	Gadd45b
5.40813	2.43513	4.18861	0.00106895	0.0139615	Bhlhe40
5.39946	2.43282	1.06384	0.00478991	0.0360644	Glt8d2
5.38883	2.42997	4.22331	5.30513e-05	0.00215666	Col9a3
5.37255	2.42561	6.44932	1.03508e-05	0.000855165	Timp3
5.35061	2.4197	5.29942	0.00167042	0.01825	Lmna
5.33862	2.41647	0.986611	0.000275471	0.00595002	Snta1
5.33133	2.41449	2.7228	0.000189945	0.00481732	Ppl
5.31968	2.41134	3.34131	0.00019952	0.00498393	Wnt11
5.30429	2.40716	5.11325	2.25782e-05	0.00134475	Olfml1
5.29575	2.40483	4.53748	8.04998e-06	0.000713855	Frk
5.27985	2.4005	6.68279	3.07081e-05	0.00160709	Itga4
5.25113	2.39263	-1.05845	0.00464218	0.035403	Dbndd2
5.21365	2.38229	0.265798	0.00162265	0.0179765	Nfe2l3
5.18688	2.37487	3.23231	2.31083e-05	0.00136109	Fbxo27
5.18261	2.37368	3.21652	3.82912e-05	0.00179401	Cavin1
5.1541	2.36572	4.29152	3.18091e-05	0.00163522	Aplp1
5.13745	2.36105	4.6879	1.71466e-05	0.00113097	Atf3
5.11738	2.35541	1.23643	0.00206503	0.0210162	Grin2a
5.09765	2.34983	0.967597	0.00115747	0.0146748	Padi2
5.06855	2.34157	0.00903294	0.00263975	0.0246985	Slc6a1
5.05513	2.33775	11.1404	6.62429e-06	0.000648349	Itm2a
5.05104	2.33658	5.58158	8.5551e-07	0.000252882	Plac1
5.03276	2.33135	4.40871	0.00029887	0.00627706	Matn2
5.0235	2.32869	8.72656	6.24409e-06	0.000638899	S100a10
5.02242	2.32838	9.73744	6.55544e-07	0.000227474	mt-Co1
5.01121	2.32516	1.54728	0.00275722	0.0253777	Riiad1
5.00352	2.32294	6.55579	1.49704e-05	0.00102851	Apela
4.99943	2.32176	4.7875	3.92464e-05	0.0018158	Gcnt1
4.99523	2.32055	2.13983	0.00162399	0.0179765	Krt14
4.99378	2.32013	10.4682	2.39135e-05	0.00138931	Tmsb4x
4.98389	2.31727	4.77461	2.00067e-06	0.000384755	Egfr
4.98283	2.31696	4.59341	2.52736e-05	0.00143512	Aig1
4.96997	2.31324	2.97184	6.07443e-05	0.00232205	Myoz1
4.94582	2.30621	5.73839	3.63464e-05	0.00173701	Dipk2a
4.93619	2.3034	4.97641	0.000127406	0.00375907	Hspb7
4.92559	2.3003	0.726001	0.000361528	0.00700449	Nrgn
4.90847	2.29527	0.274871	0.00377747	0.0310324	Lsmem1
4.89869	2.29239	2.77558	0.000127087	0.00375659	Nxf3
4.89502	2.29131	4.83522	3.36259e-05	0.00166689	Tm4sf5
4.89172	2.29034	1.64756	0.00347296	0.0294712	Lrrc10
4.89159	2.2903	5.09078	0.00186421	0.0194921	Snx7
4.88597	2.28865	2.21265	0.000176007	0.00461113	Car9
4.83963	2.2749	2.29023	0.00224847	0.0222418	Mfsd2a
4.83723	2.27418	2.76854	2.94863e-05	0.00158471	Tspan8
4.82578	2.27076	9.72767	5.10901e-05	0.00211216	Lgals1
4.82475	2.27045	4.29991	5.97177e-05	0.00231349	Itga3
4.82234	2.26973	1.49155	0.00224849	0.0222418	Gja5
4.75557	2.24962	5.54751	0.000152992	0.00418312	Dpp4
4.74272	2.24572	4.0802	4.35282e-05	0.00194621	Gpr39
4.73251	2.24261	2.94821	0.000372281	0.00708265	Pip5k1b
4.73034	2.24194	2.65967	0.000287043	0.0061418	Adamts5
4.71917	2.23853	2.5148	0.000514729	0.00870934	Rtl3
4.71096	2.23602	2.77756	0.000120115	0.00363809	Clcf1
4.66074	2.22056	6.02602	4.8173e-06	0.000526399	Cdh11
4.65173	2.21777	6.93261	3.97999e-06	0.000488682	Hcfc1r1
4.5822	2.19604	4.48671	2.50836e-05	0.00142994	Ggct
4.5631	2.19002	-0.199619	0.00470709	0.0357223	Thrb
4.54601	2.1846	2.73452	6.12292e-05	0.00233256	Sertad4
4.53505	2.18112	2.65766	0.000196149	0.00491511	Cysltr1
4.52972	2.17942	3.97515	5.7216e-05	0.00225502	Tnnt1
4.52302	2.17729	2.14734	0.00122519	0.0152428	Mpl
4.52276	2.1772	8.25602	8.45672e-07	0.000252882	Ugp2
4.51825	2.17576	6.91878	6.04713e-07	0.000214498	Rab32
4.50753	2.17234	-0.362116	0.00433603	0.0339439	Snora31
4.50133	2.17035	0.484788	0.00380338	0.0311331	Nog
4.50106	2.17026	0.726291	0.00211465	0.0212864	Cd53
4.4944	2.16813	4.2667	0.000145773	0.00410373	Zdhhc2
4.49337	2.1678	2.34458	0.000370648	0.00706843	Col8a2
4.46493	2.15864	2.23764	0.000186577	0.00477799	Pag1
4.41334	2.14187	3.26398	0.00028285	0.00607651	Tmeff2
4.39135	2.13467	2.12575	0.000126465	0.00374875	Plp1
4.38156	2.13145	8.99129	1.62674e-06	0.000351853	Plat
4.35234	2.12179	6.17845	0.00030467	0.00635705	Enpep
4.33614	2.11641	-0.761706	0.0074598	0.0485054	Papolb
4.30973	2.1076	-0.120671	0.00335064	0.0288162	Adamts14
4.2897	2.10088	1.17607	0.000859428	0.0121293	Nrbp2
4.2871	2.1	2.87057	0.000268651	0.00587516	Stat1
4.26965	2.09412	0.86722	0.00284947	0.0259191	Epyc
4.26177	2.09145	5.74665	0.0001034	0.00332757	Sulf1
4.25057	2.08766	1.36827	0.00130057	0.0157271	Foxc1
4.22741	2.07977	2.44904	0.000507341	0.00864691	Smpd5
4.22648	2.07946	2.82424	0.000367769	0.00706064	Sema3e
4.22087	2.07754	4.9269	0.000166977	0.00443475	Sh3kbp1
4.19461	2.06854	10.178	4.44454e-06	0.000510387	Ptn
4.15576	2.05511	7.60598	1.68532e-06	0.000351853	Tcf21
4.12217	2.0434	2.41821	0.000933906	0.0127628	Cbx4
4.1174	2.04173	5.60964	7.37615e-05	0.00256958	Tnfrsf12a
4.11162	2.03971	2.90705	0.000461464	0.00810329	Tfeb
4.10539	2.03752	6.49519	0.000156515	0.00423432	Stom
4.09449	2.03368	6.84226	2.5773e-06	0.00041731	Akap12
4.09141	2.0326	6.30865	6.273e-05	0.00236219	Nrk
4.08257	2.02948	5.20697	7.20411e-05	0.0025273	Wt1
4.07826	2.02795	11.6147	7.94758e-06	0.000712692	Sparc
4.07379	2.02637	5.07609	4.66639e-05	0.00201354	Naaa
4.06132	2.02195	1.93055	0.000369797	0.00706064	Fgf9
4.03511	2.01261	9.20811	2.11081e-06	0.00039741	Ly6e
4.03327	2.01195	6.13293	2.83434e-06	0.00041731	Smim3
4.0203	2.0073	4.24721	0.000261421	0.00586892	Tagln
4.00271	2.00098	0.613173	0.00361506	0.030101	Srpx2
4.00047	2.00017	-0.465116	0.00611656	0.0424832	Ablim3
3.98963	1.99626	-0.151012	0.00569599	0.0404446	Aldh1a3
3.98759	1.99552	2.25078	0.000275164	0.00595002	Tbc1d8b
3.96671	1.98794	-0.531421	0.00734304	0.0480761	Fam189a2
3.9651	1.98736	3.91442	6.19307e-05	0.00235366	Fgd4
3.96147	1.98603	3.58526	0.000152396	0.00418182	Rpp25
3.96	1.9855	3.25531	0.00011309	0.0035188	Sphk1
3.9537	1.9832	1.34484	0.00260837	0.0245344	Akr1cl
3.95308	1.98298	0.0904263	0.00663486	0.0446758	Spink2
3.94794	1.9811	8.49029	2.78056e-07	0.000147944	Glipr2
3.94615	1.98045	6.43919	5.42933e-06	0.000566425	Nfib
3.9385	1.97765	1.90447	0.000579429	0.00933594	Ffar3
3.93566	1.97661	-0.0783427	0.00639181	0.043472	Slc24a1
3.91844	1.97028	5.07747	0.000718059	0.010752	Selenom
3.90993	1.96714	1.44245	0.000455121	0.00805393	Ccr7
3.90987	1.96712	4.09899	5.15694e-05	0.00212152	Crls1
3.89584	1.96193	2.61701	0.00477362	0.0359757	mt-Tp
3.8897	1.95966	7.47258	2.30739e-06	0.000400333	Pdlim1
3.88175	1.95671	6.81749	9.29196e-06	0.000786663	Parm1
3.87633	1.95469	0.0979916	0.00664472	0.0447146	Btg3
3.87013	1.95238	4.59587	0.000106593	0.0033961	Hacd4
3.86855	1.95179	10.3347	4.79525e-05	0.00203569	Malat1
3.86161	1.9492	3.5443	4.19926e-05	0.00189346	Daam2
3.85864	1.94809	3.89554	6.91971e-05	0.00248252	Zbtb8b
3.85428	1.94646	-0.259756	0.00533244	0.0386893	Soga3
3.84962	1.94472	0.329676	0.00700341	0.0464367	Armc2
3.83824	1.94045	1.24364	0.00182827	0.0193264	Mag
3.82075	1.93385	1.22235	0.00149574	0.0171762	Ston1
3.81992	1.93354	5.54124	1.16153e-05	0.000910471	Pdgfd
3.81921	1.93327	2.64297	0.00227245	0.0224184	Trim12a
3.78995	1.92218	5.44544	0.000432022	0.00773086	Myl1
3.78154	1.91897	4.84398	4.7643e-05	0.00203023	Arl4d
3.7794	1.91816	6.14538	3.86631e-05	0.00179401	Ctsf
3.77793	1.9176	0.174818	0.0030042	0.0266999	C3ar1
3.76513	1.9127	6.29998	0.00182049	0.0192569	Camk1
3.74992	1.90686	3.30866	7.44201e-05	0.00257012	Dnah7b
3.73333	1.90046	1.41561	0.00140634	0.0164232	Crym
3.73292	1.9003	0.759398	0.00111437	0.0143448	Gpr171
3.73146	1.89974	5.46154	4.50541e-06	0.000513681	Cdc42ep2
3.72941	1.89895	2.36203	0.0006887	0.0104995	Nmnat3
3.72173	1.89597	6.5447	0.000251697	0.00573123	Gadd45g
3.71845	1.8947	1.02137	0.00296372	0.0265174	Abca5
3.70342	1.88886	0.19429	0.00633735	0.0434009	Rnf150
3.69694	1.88633	3.27181	0.00020112	0.00500043	Asb12
3.68832	1.88296	2.33971	0.00614154	0.0425667	Cdc42ep3
3.68757	1.88267	4.4254	5.31926e-05	0.00215666	Nfia
3.68574	1.88196	5.96198	0.000104107	0.00334347	Ube2l6
3.66407	1.87345	6.81786	6.63664e-05	0.00245218	Acot7
3.66182	1.87256	7.90499	5.36933e-06	0.000566387	Creb3
3.6613	1.87236	1.90409	0.00184595	0.0194205	Fmn1
3.65639	1.87042	3.05597	0.00026129	0.00586892	Fabp3
3.64046	1.86412	4.50462	0.00166094	0.0182088	Fcor
3.6367	1.86263	7.26307	1.34745e-05	0.000999096	Celf2
3.62492	1.85795	6.63377	7.13061e-06	0.000662179	Mcam
3.6019	1.84876	7.56276	0.000284663	0.00609906	Ankrd1
3.6018	1.84872	6.41928	4.58782e-05	0.00200717	Sh2d3c
3.59374	1.84549	1.07931	0.00627538	0.0431571	Rem1
3.58954	1.8438	0.98255	0.00393131	0.0318939	Il3ra
3.58462	1.84182	0.42691	0.00606361	0.0422283	Hrh2
3.58443	1.84174	0.734088	0.00724827	0.0476904	Iqsec2
3.57932	1.83968	3.53876	0.000552589	0.00907769	Fxyd1
3.57768	1.83902	0.399977	0.00734922	0.0480771	Casq2
3.56311	1.83314	3.36939	8.7056e-05	0.00291318	Mtus2
3.55828	1.83118	3.73714	0.000132022	0.0038455	Slc9a3r2
3.55258	1.82887	3.24356	0.000307865	0.0063791	Pam
3.55196	1.82862	9.42487	3.56429e-06	0.000474052	Tagln2
3.54927	1.82752	8.39249	0.00094744	0.0128707	Fbln2
3.5334	1.82106	0.0494401	0.00495186	0.0368149	Prkcq
3.53314	1.82095	-0.0353149	0.00638007	0.043472	Gprc5b
3.53052	1.81988	4.77518	0.000369165	0.00706064	Cryl1
3.52499	1.81762	2.83131	0.00164735	0.0181096	Xpnpep2
3.52441	1.81738	2.96023	0.000221913	0.00532945	Cdon
3.50539	1.80958	5.16574	4.45359e-05	0.00197467	Actn3
3.48699	1.80198	0.0850158	0.00661278	0.044556	Cabyr
3.4825	1.80012	4.97342	0.000838856	0.0119873	Loxl3
3.47355	1.79641	6.41968	3.70244e-05	0.00176413	Gstm2
3.46899	1.79452	2.88637	0.00041515	0.00752708	Fosl2
3.4654	1.79302	3.98177	0.000267749	0.00587516	Me1
3.44864	1.78603	5.07758	3.48435e-05	0.00169565	Ehd2
3.44668	1.78521	7.14452	2.18826e-06	0.000398852	Anxa3
3.44433	1.78422	2.37336	0.00755882	0.0488279	Usp50
3.43743	1.78133	2.65118	0.00066906	0.0102787	Chrnb1
3.43457	1.78013	1.14021	0.00428472	0.0336622	Pik3c2g
3.42872	1.77767	2.0232	0.0008934	0.012422	Prune2
3.42764	1.77722	7.59633	0.000227687	0.0053683	Tbx18
3.41921	1.77366	6.02929	2.42612e-05	0.00139591	Ptgis
3.4105	1.76998	2.98743	0.000457233	0.00805558	Kazn
3.40827	1.76904	3.78555	6.57854e-05	0.00244217	Man2a1
3.40063	1.7658	3.42207	5.59218e-05	0.00222599	Tns3
3.39951	1.76532	1.0722	0.00266773	0.0248584	Veph1
3.38044	1.75721	5.10829	3.4838e-05	0.00169565	Lbh
3.36758	1.75171	6.04985	3.03285e-05	0.00159245	Sema3d
3.36378	1.75008	4.68957	5.85588e-05	0.00228843	Apobec2
3.34147	1.74048	2.90835	0.00476306	0.0359301	Mst1r
3.33653	1.73835	2.92598	0.000873987	0.0122589	Nr3c1
3.32682	1.73414	0.256931	0.00773535	0.0496268	Hormad2
3.32506	1.73338	1.23017	0.00155904	0.0175744	Npas3
3.31834	1.73046	4.53691	0.00077226	0.0113069	Vamp5
3.31033	1.72697	4.5914	2.08498e-05	0.00128011	Mbp
3.30809	1.726	6.61921	3.76615e-06	0.000484788	Ddr1
3.29452	1.72007	4.45588	0.000111392	0.00350491	Abhd17c
3.29369	1.71971	3.41952	0.000398884	0.0073692	Plekhh2
3.28854	1.71745	3.76344	0.00134254	0.0159509	Srpk3
3.26484	1.70701	2.99752	0.00260599	0.0245265	Il15
3.26082	1.70523	9.7544	2.34254e-06	0.00040206	Ccnd2
3.2583	1.70412	8.33651	0.000175412	0.00461113	Tmem176b
3.25504	1.70268	2.18553	0.00593559	0.0416457	Ier5
3.23944	1.69574	3.94794	0.000374673	0.00711121	Lrrk1
3.23718	1.69474	6.44864	3.32902e-05	0.00165538	Zyx
3.23326	1.69299	8.3288	2.85873e-06	0.00041731	Tmem108
3.22485	1.68923	2.14695	0.000496434	0.00852322	Psma8
3.22245	1.68816	2.04658	0.00169465	0.0184265	Nlrx1
3.22083	1.68743	3.17913	0.000258786	0.00584264	Serpini1
3.21542	1.68501	3.38491	0.0014089	0.0164392	Sept4
3.20303	1.67944	7.26808	0.000119873	0.00363809	Cdkn1c
3.20123	1.67862	7.79953	1.88752e-05	0.00122281	Gpx8
3.1978	1.67708	4.81428	0.00138975	0.0162514	Card19
3.19229	1.67459	2.16532	0.0011012	0.0142557	Kat2b
3.18387	1.67078	3.48853	0.000140742	0.00402604	Plce1
3.18217	1.67001	1.51032	0.00565701	0.0402953	Rpl28-ps1
3.1818	1.66984	0.175063	0.0078039	0.0499062	Gpr1
3.18146	1.66969	1.44152	0.00326832	0.0283219	Adgrl3
3.18059	1.6693	7.7484	5.21292e-06	0.000562221	Fhl1
3.17969	1.66889	3.46731	0.000292119	0.00620053	Ammecr1
3.17899	1.66857	10.7322	0.00149242	0.0171505	mt-Rnr2
3.17834	1.66827	3.05504	0.000764463	0.0112465	Spsb2
3.1667	1.66298	0.750095	0.00627844	0.0431595	Crnde
3.16483	1.66213	1.21734	0.00545966	0.039344	Ncf2
3.16046	1.66013	4.17855	0.000277559	0.00597895	Psd3
3.15212	1.65632	9.3477	1.25612e-05	0.000950248	Ezr
3.14957	1.65515	3.09855	0.000772826	0.0113069	Fhod1
3.14726	1.65409	8.48102	6.06773e-05	0.00232205	Colec12
3.14097	1.65121	3.87021	0.00017571	0.00461113	Hbegf
3.13357	1.64781	6.84989	0.000352494	0.00693916	Tmem176a
3.12214	1.64253	0.900328	0.00529705	0.0385025	Galnt12
3.12035	1.64171	4.66734	7.02143e-05	0.00249837	Dmd
3.11578	1.63959	2.90715	0.00572012	0.0405618	Hspa2
3.11346	1.63852	0.795803	0.00650834	0.0440756	Fyb
3.10815	1.63606	10.977	2.66528e-05	0.00148752	Myl7
3.102	1.6332	3.72588	0.000552782	0.00907769	Tnni2
3.09542	1.63014	4.53019	0.00070729	0.0106507	Gas1
3.09115	1.62815	1.7931	0.00178419	0.0190617	Rapgef2
3.08148	1.62362	4.64941	7.45499e-05	0.00257012	Rasl11a
3.07824	1.6221	3.13838	0.00636471	0.043464	Tmem151a
3.07763	1.62182	4.54764	0.000295949	0.0062486	Grina
3.07471	1.62045	4.43434	0.000430541	0.00771301	Hspb2
3.06754	1.61708	0.338788	0.0052849	0.0384843	Klf4
3.06729	1.61696	2.01499	0.00413176	0.0328279	Fabp7
3.06229	1.61461	1.57128	0.00229251	0.022536	Lmod1
3.06018	1.61362	3.80626	0.000650928	0.0101071	Slc35d2
3.04898	1.60833	3.72432	0.00434814	0.0340221	Actn1
3.04783	1.60778	3.83604	0.000389719	0.00727566	Dapp1
3.02092	1.59499	3.56801	0.000222366	0.00532945	Gprc5a
3.02062	1.59484	12.0158	0.000323398	0.0065759	mt-Nd1
3.02005	1.59457	1.51244	0.00361214	0.030101	Dusp4
3.01581	1.59254	8.91037	0.000142833	0.00407126	Fn1
3.004	1.58688	6.60086	1.17253e-05	0.000912026	Lsp1
3.00006	1.58499	8.07891	2.28667e-05	0.00135687	Tfpi
2.99909	1.58452	2.8	0.00437596	0.034106	Trdn
2.99873	1.58435	6.30206	8.96098e-05	0.00296377	Mical2
2.99425	1.58219	4.13189	0.000213871	0.00518594	BC028528
2.99226	1.58124	4.65143	2.53542e-05	0.00143512	Npr3
2.99175	1.58099	6.87198	0.00164633	0.0181096	Serping1
2.99097	1.58061	3.87953	0.000226956	0.00535899	Qpct
2.98947	1.57989	5.54611	0.000206033	0.00509086	Fbn1
2.97521	1.57299	5.10984	0.00141095	0.0164511	Capg
2.9713	1.57109	7.98174	0.000328681	0.00662357	Hapln1
2.97009	1.57051	6.3329	0.000180038	0.00468041	Tnni3
2.96989	1.57041	6.4563	0.000190105	0.00481732	Gpx7
2.96857	1.56977	5.54576	0.000349564	0.00690793	Hmgn3
2.96389	1.56749	6.46695	0.000321	0.0065438	Gask1b
2.95284	1.5621	6.96896	0.000109478	0.00346724	Syngr2
2.9504	1.56091	6.53845	6.69203e-05	0.00245422	Map2k1
2.94769	1.55958	1.93123	0.000940206	0.012827	Dnah7a
2.94312	1.55734	3.35319	0.000307231	0.00637713	Cybrd1
2.94214	1.55687	4.71843	0.000476467	0.00824518	Mme
2.93677	1.55423	1.54053	0.00265767	0.0247935	Pmepa1
2.93599	1.55385	1.10562	0.00613432	0.0425667	Spry2
2.93517	1.55344	6.97903	3.40308e-05	0.00167654	C1galt1c1
2.93324	1.5525	2.00114	0.00541758	0.0391292	Ly6a
2.9311	1.55144	2.67551	0.00300605	0.0267015	Trac
2.92949	1.55065	8.36547	5.28522e-05	0.00215666	Alad
2.92355	1.54772	5.85076	5.63111e-05	0.00223592	Fam91a1
2.9062	1.53913	3.92606	0.00114755	0.0145953	Slc48a1
2.90466	1.53837	8.37837	0.000373774	0.0071026	Pcolce
2.90068	1.53639	6.2199	3.84057e-05	0.00179401	Arid5b
2.90003	1.53607	3.1543	0.00160441	0.0178714	Slit2
2.89795	1.53503	8.91635	0.000111776	0.00350491	Cyb5a
2.88903	1.53058	3.51515	0.00345338	0.0294302	Jun
2.86967	1.52089	2.68978	0.00710179	0.04692	Nhs
2.85983	1.51593	1.23036	0.00621661	0.0429751	Rnf182
2.85586	1.51393	3.05145	0.00157425	0.0176556	Dmxl2
2.85478	1.51338	5.52224	0.000316729	0.00647328	Fkbp7
2.85456	1.51327	3.76891	0.00011546	0.00355443	Dnase1l1
2.85208	1.51201	8.4524	4.2866e-05	0.00192199	Vdac1
2.84542	1.50864	1.52689	0.00431471	0.0338434	Fam83b
2.83932	1.50554	8.30932	0.000114877	0.00355362	Stk26
2.83911	1.50544	1.72717	0.00610187	0.0424313	Dnm1
2.83699	1.50436	11.5337	0.000217488	0.00524403	mt-Cytb
2.83357	1.50262	2.82228	0.00215456	0.0215483	Nos1ap
2.83332	1.50249	5.99372	1.91206e-05	0.00122571	Acer3
2.83103	1.50133	4.53277	0.00154558	0.0174892	Trappc2
2.82984	1.50072	5.51267	0.000224332	0.00535899	Blvra
2.82909	1.50034	3.87903	0.00112062	0.0143747	Rras
2.82464	1.49807	1.70498	0.00206581	0.0210162	Aqp4
2.82354	1.49751	5.60707	4.67375e-05	0.00201354	Nxt2
2.82292	1.49719	3.60729	0.00410746	0.0326836	Ankrd29
2.81562	1.49345	3.29808	0.000653176	0.0101322	Rgs10
2.81366	1.49245	2.3384	0.00714641	0.0471563	Colq
2.80845	1.48978	4.45062	0.000413342	0.00752708	Bicc1
2.80542	1.48821	5.13725	0.0010172	0.0134578	Epdr1
2.79745	1.48411	3.4603	0.0049797	0.0369221	Prss23
2.7973	1.48403	2.24286	0.00132854	0.015861	Rusc2
2.793	1.48182	7.54264	0.000512698	0.00868756	Cstb
2.788	1.47923	5.03922	6.71688e-05	0.00245422	Sat1
2.7847	1.47752	4.59337	0.000147673	0.0041137	Sfxn3
2.77276	1.47132	2.16643	0.00428381	0.0336622	Ak5
2.76998	1.46987	7.85862	0.000305464	0.0063653	Smim1
2.76894	1.46933	4.13541	0.00174281	0.0187848	Mlip
2.76529	1.46743	2.08212	0.00301208	0.0267275	Unc13c
2.76526	1.46742	2.18397	0.00691561	0.0460329	Zmat1
2.76029	1.46482	10.1935	6.86939e-06	0.000648812	Anxa5
2.76025	1.4648	4.65715	0.00376072	0.0309266	Thbs1
2.75082	1.45986	1.26576	0.00490093	0.0365383	Myo5b
2.75048	1.45968	6.60745	1.71047e-05	0.00113097	Sdc4
2.75007	1.45947	10.2605	2.07406e-05	0.00128011	Pmp22
2.74257	1.45553	1.15464	0.00579447	0.0409254	Larp1b
2.73554	1.45182	6.59933	0.000288595	0.00616674	Tmem246
2.72403	1.44574	4.94984	0.00336717	0.0288961	Agfg2
2.71857	1.44285	6.12243	8.87606e-05	0.00295166	Fkbp14
2.71452	1.4407	3.25656	0.000680737	0.010418	Mark1
2.71121	1.43894	2.71064	0.000576559	0.00932425	Kif6
2.70687	1.43663	2.45304	0.00340465	0.0290875	Sumf1
2.70339	1.43477	7.06191	0.000799415	0.0116002	mt-Nd6
2.69918	1.43252	2.83154	0.00146384	0.0169072	Nphp3
2.69691	1.43131	7.07444	2.38948e-05	0.00138931	Fam114a1
2.69588	1.43076	4.81872	0.0016122	0.0179209	Rarres2
2.69125	1.42828	5.67965	0.00378943	0.0310766	Mir99ahg
2.68683	1.42591	7.99252	2.97433e-05	0.00158497	B2m
2.68538	1.42513	1.61985	0.00349383	0.0295669	Sash1
2.67475	1.41941	2.93854	0.00214373	0.0214535	Bcas1
2.67316	1.41855	5.29334	0.000266191	0.00587516	Ggta1
2.67162	1.41772	8.71574	6.8643e-05	0.00247891	Myl12a
2.67063	1.41718	4.72772	0.00258712	0.0244451	Socs2
2.66889	1.41624	1.46825	0.00347541	0.0294729	Pard3b
2.6676	1.41554	5.26176	0.00126055	0.0154806	Hid1
2.66585	1.41459	4.35738	0.00446534	0.0344661	Cd151
2.66103	1.41198	2.7296	0.000973737	0.0130832	Dok1
2.65565	1.40907	1.51579	0.00435067	0.0340252	Trim62
2.65551	1.40899	8.3296	0.000233043	0.00541461	Cd63
2.65444	1.40841	4.13229	0.000313961	0.00645026	Rbm43
2.64484	1.40318	4.2119	0.000517502	0.00870934	Lats2
2.64126	1.40123	7.22029	1.12293e-05	0.000900898	Cgnl1
2.63826	1.39959	6.14617	7.45193e-05	0.00257012	Igf1
2.62994	1.39503	7.27095	0.000280275	0.00602932	Ecm1
2.6266	1.3932	8.49023	7.41874e-05	0.00257012	Prxl2a
2.62591	1.39282	4.55277	0.00016443	0.00438901	Gca
2.6209	1.39006	1.86292	0.00241744	0.0233617	Itpripl2
2.61959	1.38934	4.19165	0.000349205	0.00690793	Usp53
2.61643	1.3876	3.67099	0.00111116	0.0143223	Scarb2
2.61327	1.38586	8.35715	0.000332907	0.0066757	Myadm
2.61244	1.3854	3.02237	0.00284977	0.0259191	Arid5a
2.61196	1.38513	5.25181	0.00014409	0.00409975	Dusp3
2.60994	1.38402	4.69894	0.000154802	0.00420944	Sox6
2.60933	1.38368	4.781	0.00478842	0.0360644	Sox9
2.60577	1.38171	4.02464	0.00131497	0.0158412	Ly96
2.60445	1.38098	4.88346	0.000367592	0.00706064	Rhou
2.60255	1.37993	9.20459	2.73051e-05	0.00151862	Myl9
2.59798	1.37739	3.7414	0.000301855	0.00630655	Cox7a1
2.59402	1.37519	4.33513	0.00180532	0.0191855	Lpcat4
2.59144	1.37375	5.25279	0.00101788	0.0134578	Psen2
2.58944	1.37264	6.53959	0.000401131	0.00739359	App
2.58599	1.37071	4.98065	0.00078121	0.0113878	Enpp1
2.58226	1.36864	3.82157	0.000605891	0.00966157	Lratd2
2.57163	1.36269	4.46099	0.00110011	0.0142533	Hspb11
2.57088	1.36226	4.77722	0.00138781	0.0162514	Mn1
2.56567	1.35934	3.06338	0.000914537	0.0125843	Enc1
2.56525	1.3591	4.67777	0.000236206	0.00547216	Mcub
2.56318	1.35793	7.80212	0.00555257	0.0397816	Manf
2.56216	1.35736	3.65574	0.00196597	0.0203507	Rgs17
2.55607	1.35393	2.15794	0.00408649	0.0325983	Ppp1r16b
2.55519	1.35343	5.43526	0.00061735	0.00979742	Vkorc1
2.55458	1.35308	3.26398	0.00132168	0.015861	Csf1
2.54149	1.34567	4.69661	0.000625584	0.00984798	Mcc
2.53236	1.34048	5.39726	0.00152138	0.0173459	Nedd9
2.5096	1.32746	4.96613	6.85091e-05	0.00247891	Plxna4
2.50594	1.32535	4.59956	0.00340474	0.0290875	Rras2
2.50576	1.32525	9.04276	0.000579622	0.00933594	mt-Nd2
2.50446	1.3245	4.65747	0.00275626	0.0253777	Ndufb4
2.50022	1.32206	3.64252	0.000518875	0.00870934	Myo1d
2.49809	1.32083	3.07987	0.00633802	0.0434009	Pcdh11x
2.49686	1.32012	3.73243	0.00562485	0.0401358	Ppp1r17
2.48637	1.31404	1.77173	0.00529642	0.0385025	Csrnp1
2.48481	1.31314	6.44143	0.00225273	0.022265	Kcnq1ot1
2.48084	1.31083	6.18716	3.94176e-05	0.00181845	Acot9
2.47764	1.30897	4.03875	0.00202149	0.0207314	Rab33a
2.47486	1.30735	8.28344	2.06427e-05	0.00128011	Rnd3
2.46963	1.30429	5.2381	0.000348361	0.00690793	Cystm1
2.46668	1.30257	3.68863	0.000630708	0.00988631	Kif1a
2.46247	1.30011	3.94029	0.00125476	0.0154541	Trib2
2.45866	1.29787	5.39324	0.00453505	0.0349028	Tmem37
2.45445	1.2954	6.80961	0.000104902	0.00335561	Chst12
2.45215	1.29404	1.4721	0.00529652	0.0385025	Adgrb2
2.45179	1.29384	5.04515	0.000388392	0.00727566	Ctso
2.45049	1.29307	3.16422	0.00479488	0.0360655	Tmem189
2.44971	1.29261	3.00432	0.000755234	0.0111621	Pqlc3
2.44648	1.29071	5.19045	0.00276407	0.0254002	Sh3tc2
2.44451	1.28955	5.17623	0.000213504	0.00518594	Kirrel
2.44421	1.28937	5.66497	0.00315321	0.0275297	Lhx9
2.44173	1.28791	5.79715	0.000375379	0.00711616	Timp1
2.43852	1.286	3.29761	0.00151715	0.01731	Gpt
2.43658	1.28486	3.54728	0.000775057	0.0113188	Hivep1
2.434	1.28333	4.78301	0.000263047	0.00587516	Igf1r
2.43284	1.28264	6.65787	0.000921207	0.0126543	Crip1
2.43084	1.28145	3.4564	0.00129138	0.0156399	Enox1
2.43	1.28096	3.73437	0.00444212	0.0343521	Aebp1
2.4299	1.2809	3.89672	0.00197367	0.0203888	Htatip2
2.429	1.28036	3.43248	0.00145542	0.0168587	Fads6
2.42121	1.27573	7.00966	0.000226933	0.00535899	Prr13
2.42119	1.27572	2.67878	0.00142453	0.0165852	Jsrp1
2.41732	1.27341	4.30878	0.00159051	0.0177665	Vegfa
2.4165	1.27292	6.49861	5.53956e-05	0.00221056	Plpp5
2.41302	1.27084	6.86517	0.00013845	0.00397472	Plp2
2.41246	1.2705	3.81105	0.00116219	0.0147109	Wsb2
2.41179	1.2701	4.66407	0.00353224	0.0297215	Csdc2
2.41104	1.26965	4.4692	0.000714855	0.0107343	Zcchc24
2.40623	1.26678	2.3067	0.00575202	0.0407156	Ppp2r3d
2.39958	1.26278	4.15237	0.000415446	0.00752708	Arhgap6
2.39632	1.26082	3.49701	0.00276947	0.0254351	Ppp1r13b
2.3963	1.26081	3.14854	0.00212349	0.0213445	Arntl
2.39613	1.26071	4.36713	0.000635589	0.0099366	Shroom2
2.39524	1.26017	9.09131	3.1388e-05	0.00163522	Wls
2.39075	1.25746	7.53845	0.000625177	0.00984798	Rap2c
2.39017	1.25711	8.28254	0.000127962	0.00376157	Soat1
2.38676	1.25506	2.74143	0.00427448	0.0336459	Tspan5
2.38298	1.25277	7.10853	0.000273022	0.0059373	Dusp6
2.38115	1.25166	4.44552	0.00177517	0.0190295	Npl
2.37516	1.24802	5.93133	0.00101706	0.0134578	Slc50a1
2.36634	1.24266	9.06331	0.000518894	0.00870934	mt-Nd4
2.36563	1.24222	7.03852	0.000155941	0.00422603	Smim20
2.36333	1.24082	8.78384	0.000493976	0.0084966	Tmem98
2.35545	1.23601	6.19402	0.00125657	0.0154644	Ppfibp2
2.3551	1.23579	2.76497	0.00414214	0.0328909	Inf2
2.3497	1.23248	10.8939	3.30425e-05	0.00165061	Tpm1
2.34925	1.2322	5.26733	0.000478063	0.00824956	Tax1bp3
2.34771	1.23125	7.04753	0.000783633	0.0114127	Lhfp
2.3476	1.23118	4.81043	0.00061367	0.0097661	Itgav
2.34649	1.2305	8.27729	2.89209e-05	0.00157614	Pea15a
2.34539	1.22983	7.42167	0.000465485	0.00812852	Arhgdib
2.33592	1.22399	4.1512	0.000565183	0.00920556	Tsc22d2
2.3349	1.22336	6.23235	0.00040472	0.007434	Glt8d1
2.32999	1.22032	3.63284	0.000659695	0.0101838	Cdr2l
2.32681	1.21835	5.86833	0.00070083	0.0105752	Col4a2
2.32669	1.21828	3.45864	0.000744684	0.0110573	Trim3
2.32614	1.21794	8.41282	0.000654338	0.0101403	Spcs1
2.32591	1.2178	4.4863	0.000904782	0.0124937	Radil
2.32525	1.21739	5.26536	0.00347116	0.0294712	Tgfb3
2.32523	1.21737	6.90226	0.000144428	0.00410206	Dynlt3
2.32467	1.21703	6.07717	0.000477293	0.00824518	Nagk
2.31813	1.21296	2.87584	0.00267042	0.0248688	Elf4
2.31754	1.2126	2.51802	0.00408653	0.0325983	P3h3
2.31541	1.21127	6.18462	0.000358762	0.00700068	Igsf3
2.30968	1.2077	6.30824	0.000345586	0.0068867	Rcan1
2.30621	1.20552	2.45121	0.00463933	0.0353981	Crtap
2.30538	1.205	2.71711	0.00326618	0.0283187	Eda2r
2.304	1.20414	5.92472	8.64179e-05	0.00289791	Casp8
2.30147	1.20256	3.84349	0.000588406	0.00944883	Ankrd12
2.30098	1.20225	3.87774	0.00154982	0.01752	Serinc5
2.29239	1.19685	6.275	0.000667348	0.0102633	Rcsd1
2.28754	1.1938	6.92317	0.000477146	0.00824518	Arpc1b
2.28528	1.19237	8.95671	0.00246916	0.0236998	mt-Nd5
2.28462	1.19195	2.72306	0.004891	0.0365083	Ctnna2
2.28074	1.1895	8.38696	0.000686187	0.0104712	Atp6v0e
2.27609	1.18656	7.14622	0.00119358	0.0149574	Csrp1
2.27548	1.18617	2.53183	0.00493953	0.0367403	Nmi
2.27372	1.18505	9.22751	0.000228423	0.00536979	Pls3
2.27148	1.18363	4.32171	0.00158856	0.0177665	Itga8
2.26925	1.18221	5.73443	0.00132067	0.015861	Cdkn3
2.269	1.18206	6.76479	0.000438516	0.00783829	Tmem50b
2.26706	1.18082	6.39627	0.00024384	0.00560025	Col4a1
2.25495	1.1731	6.22748	0.00309697	0.0272813	Pigyl
2.25295	1.17182	9.32748	0.000467568	0.00813885	Vim
2.24804	1.16867	3.09221	0.00669622	0.0449097	Samd4
2.248	1.16864	6.62962	0.00082304	0.0118142	Podxl
2.24375	1.16591	7.05087	0.00226428	0.0223515	Cyba
2.24333	1.16564	5.55285	0.000566408	0.00921612	Tex264
2.2403	1.16369	7.30802	0.00583306	0.0411095	Car2
2.24009	1.16355	7.30675	0.00126079	0.0154806	Pgam2
2.23744	1.16185	6.57451	5.98067e-05	0.00231349	Jam3
2.23621	1.16106	7.59494	0.000536059	0.00890383	Axl
2.23431	1.15983	7.25259	0.000194203	0.00488937	Dpysl2
2.23001	1.15705	5.95504	0.00105114	0.0137875	Rnft1
2.22675	1.15494	6.23103	0.000146527	0.00410373	B4galt4
2.22616	1.15455	6.71243	0.00304963	0.0269685	Mrpl33
2.22568	1.15425	4.76336	0.001042	0.0137005	Arl4a
2.22439	1.15341	5.79752	0.0011445	0.0145799	Aga
2.22169	1.15166	3.60371	0.00359551	0.0300091	Esyt1
2.22103	1.15123	6.34016	0.0016489	0.0181141	Tspo
2.22064	1.15098	4.92321	0.00351012	0.0296386	Lmo4
2.2206	1.15095	3.03826	0.00372479	0.030758	Clba1
2.21527	1.14748	6.69635	8.02043e-05	0.00272968	Ypel5
2.21499	1.1473	6.31363	0.000190336	0.00481732	Stxbp3
2.21478	1.14717	3.68373	0.00474006	0.0358334	Camk2g
2.2133	1.1462	3.72685	0.000859097	0.0121293	Myof
2.21213	1.14544	2.96558	0.0034991	0.0295728	Dnajb9
2.20599	1.14142	5.10966	0.00442582	0.0343103	Pmm1
2.20029	1.1377	6.17431	0.00013538	0.00392184	Serpinb6a
2.19954	1.1372	7.59153	0.0012933	0.015651	Isca2
2.19885	1.13675	7.64943	8.92959e-05	0.00296329	Parva
2.19596	1.13485	3.27254	0.00215896	0.0215679	Sept8
2.19116	1.13169	4.60401	0.00627253	0.0431571	Cox17
2.18309	1.12637	2.53747	0.00476881	0.0359564	Ifi35
2.18023	1.12448	7.86806	0.000366921	0.00706064	Selenok
2.17677	1.12219	3.25446	0.00307096	0.0271421	Gnptab
2.17669	1.12214	5.48881	0.000385551	0.00725448	Akr1b8
2.17485	1.12092	8.29342	0.00155458	0.0175401	Cox6c
2.17406	1.12039	4.57648	0.000479838	0.00827125	Tmem35b
2.17156	1.11873	5.28843	0.000573196	0.00930759	Cklf
2.16328	1.11322	5.43703	0.000531886	0.00886217	Gulp1
2.16022	1.11118	4.83486	0.00290266	0.0262357	Mrps33
2.1584	1.10996	2.86217	0.00240494	0.0232935	Cacna2d1
2.15623	1.10851	6.82794	0.000211455	0.00516093	Shisa5
2.15576	1.1082	3.72954	0.00204129	0.0208598	Iqsec1
2.15439	1.10728	3.68951	0.00128897	0.0156373	Mylpf
2.152	1.10567	3.45377	0.00252772	0.0241457	Pip4k2a
2.15136	1.10525	2.97566	0.00632801	0.0433891	Mbd2
2.15062	1.10476	4.30739	0.00713302	0.0470873	Mybphl
2.1504	1.1046	2.19649	0.0052284	0.0381998	Fry
2.14677	1.10217	4.57938	0.00299905	0.026669	Syde1
2.14109	1.09835	4.31418	0.0011794	0.0148584	Ypel2
2.14049	1.09794	4.69274	0.00156824	0.0176283	Hspa4l
2.1403	1.09782	5.31815	0.0010994	0.0142533	Tead1
2.13726	1.09576	4.73498	0.00143799	0.0166811	Arl6ip5
2.13559	1.09463	3.12183	0.00322399	0.0280443	Apoo
2.13334	1.09311	8.26728	0.000645182	0.010057	Dctn6
2.13256	1.09258	4.62546	0.000631124	0.00988631	Elf2
2.12965	1.09061	5.85648	0.00165948	0.0182053	Tmem263
2.12372	1.08659	4.92335	0.000476435	0.00824518	Map1a
2.12055	1.08444	3.69889	0.00103168	0.0136096	Pcgf5
2.11993	1.08402	4.40004	0.000890089	0.0124084	Tmcc1
2.11842	1.08299	6.92184	7.38902e-05	0.00256958	Sdc2
2.1167	1.08182	3.49433	0.00243185	0.0234403	Arl4c
2.11269	1.07908	5.80806	0.00185439	0.0194554	Leprotl1
2.10971	1.07704	6.741	0.000268692	0.00587516	Tln1
2.10907	1.07661	5.66751	0.000353436	0.00693916	Ppp1r15a
2.10718	1.07531	7.92101	0.000216633	0.0052313	Tmco1
2.10623	1.07466	7.58748	0.00165416	0.0181594	Efemp2
2.10539	1.07408	3.89337	0.00190246	0.0197831	B4galt1
2.10409	1.0732	7.01201	0.000144743	0.00410371	Derl2
2.10295	1.07241	5.32708	0.00133443	0.0159194	Pon3
2.09857	1.06941	7.19333	0.00146995	0.0169227	Emc7
2.09042	1.06379	6.26745	0.00152856	0.0173534	Mbnl2
2.0844	1.05963	4.36556	0.0040254	0.0323044	S100a1
2.07981	1.05645	4.79905	0.00184691	0.0194205	Cpd
2.07913	1.05598	5.58528	0.0015151	0.0173005	Amotl2
2.07817	1.05531	8.80148	4.76685e-05	0.00203023	Ralb
2.07801	1.0552	6.33965	0.00180689	0.0191893	Abracl
2.07364	1.05217	8.1901	6.80808e-05	0.00247541	Litaf
2.07343	1.05202	4.25845	0.00229285	0.022536	Ccdc82
2.07094	1.05028	7.93382	0.00230943	0.0226293	Klhl13
2.06672	1.04734	6.01898	0.000863093	0.0121702	Sh3glb1
2.06651	1.0472	6.1632	0.000978046	0.01313	Commd9
2.06439	1.04571	6.82348	0.00499333	0.0369682	Ccnd1
2.06046	1.04297	4.62923	0.00128137	0.0156131	Atg10
2.05908	1.042	2.64514	0.00643858	0.0437516	Lypd6b
2.05632	1.04006	4.73542	0.00269491	0.0250531	Gucy1b1
2.05529	1.03934	3.99709	0.00263527	0.0246855	Dab2ip
2.05354	1.03811	4.05844	0.00393628	0.0318939	Sdsl
2.05253	1.0374	7.67685	0.000250706	0.00571681	Leprot
2.05227	1.03722	8.93546	0.000321494	0.00654553	Arpc5
2.05164	1.03677	5.53614	0.000614445	0.00976869	Dse
2.04983	1.03551	3.42497	0.00296301	0.0265174	Tppp3
2.04718	1.03364	3.51023	0.00364113	0.0302141	Fbxo36
2.04565	1.03256	5.33067	0.00136382	0.0160611	Kyat3
2.04535	1.03235	6.72425	0.000771986	0.0113069	Tmbim1
2.04393	1.03134	7.9321	0.00038636	0.00725539	Tvp23b
2.04184	1.02987	3.72674	0.00374361	0.0308495	Armcx6
2.04165	1.02974	5.9687	0.0016072	0.0178899	Ano6
2.03893	1.02781	3.72436	0.003164	0.0275826	Cpe
2.03862	1.0276	4.43773	0.0019768	0.0203888	Slc44a1
2.03645	1.02605	4.17263	0.00197114	0.0203885	Garnl3
2.0364	1.02602	8.41505	0.000353275	0.00693916	Ap1s1
2.03303	1.02363	4.17062	0.00415469	0.0329178	Zfp800
2.02771	1.01985	7.37402	0.000875001	0.0122623	Acat1
2.02674	1.01916	7.98203	0.00345762	0.0294302	Krtcap2
2.02646	1.01896	7.45559	0.00161946	0.0179638	Ssr4
2.02452	1.01758	4.75202	0.00768293	0.0493699	Ddx25
2.02195	1.01574	5.70415	0.000410853	0.00752069	Capn2
2.02151	1.01543	6.53923	0.000262442	0.00587516	Tnfaip8
2.01618	1.01163	5.80789	0.00167301	0.0182658	Coq10b
2.01584	1.01138	9.64664	0.00438523	0.0341175	Dbi
2.01242	1.00893	3.9533	0.00379063	0.0310766	Fuom
2.00904	1.0065	4.71271	0.00297701	0.0266064	Raet1d
2.00724	1.00522	6.14646	0.000696568	0.010539	Dnajb4
2.00694	1.005	5.31852	0.00280962	0.0257388	Plec
2.00556	1.00401	7.48673	0.00163409	0.0180275	Arhgap29

## Sheet: SuppTable 4
Table 3. Diffferential expressed genes (miRNAs) in PE E9.5 vs EE E10.5
Upregulated in PE 9.5
FC	logratio	meanExp	pval	adj.pval	Symbol
-674.41	-9.39748	8.44691	4.28177e-05	0.000391344	mmu-miR-375-3p
-235.136	-7.87735	8.5745	0.00073219	0.00407967	mmu-miR-122-5p
-235.136	-7.87735	8.5745	0.00073219	0.00407967	mmu-miR-122b-3p
-100.002	-6.64388	7.07011	0.000746726	0.00407967	mmu-miR-10b-5p
-82.5048	-6.36641	7.76554	0.00440491	0.017797	mmu-miR-1247-5p
-82.2085	-6.36121	6.40046	4.42192e-05	0.000391344	mmu-miR-292a-3p
-82.2085	-6.36121	6.40046	4.42192e-05	0.000391344	mmu-miR-292b-5p
-81.1253	-6.34208	6.39089	9.19407e-05	0.00070689	mmu-miR-200b-3p
-77.1573	-6.26973	6.35471	4.73805e-05	0.000393082	mmu-miR-205-5p
-76.8837	-6.26461	6.35215	0.000152406	0.00106276	mmu-miR-92b-5p
-59.7064	-5.89981	6.16976	0.0001661	0.00109431	mmu-miR-369-3p
-52.2204	-5.70654	9.9029	0.0135898	0.0447664	mmu-miR-200c-3p
-50.2235	-5.65029	9.46765	0.0112644	0.0388189	mmu-miR-412-5p
-46.578	-5.54158	5.99064	7.22097e-05	0.000577677	mmu-miR-377-3p
-40.5128	-5.34031	5.89	1.16703e-05	0.000314346	mmu-miR-433-5p
-40.2849	-5.33217	11.1098	0.00444925	0.017797	mmu-miR-182-5p
-36.6826	-5.19702	6.59234	0.00130318	0.00675597	mmu-miR-133a-3p
-35.5074	-5.15005	5.79487	1.67964e-05	0.000314346	mmu-miR-495-3p
-35.2717	-5.14044	5.79007	3.48494e-05	0.000391344	mmu-miR-299a-3p
-35.2717	-5.14044	5.79007	3.48494e-05	0.000391344	mmu-miR-299b-5p
-34.6414	-5.11443	5.77706	4.54239e-05	0.000391344	mmu-miR-181c-5p
-33.9094	-5.08361	5.76166	9.03326e-06	0.000314346	mmu-miR-370-5p
-33.7577	-5.07714	6.28674	0.00127687	0.00675597	mmu-miR-411-3p
-30.7054	-4.94042	5.69006	2.82338e-05	0.000391344	mmu-miR-92a-1-5p
-30.3309	-4.92272	6.20953	0.000385764	0.00240031	mmu-miR-26b-5p
-30.0541	-4.90949	5.6746	3.39377e-05	0.000391344	mmu-miR-126a-5p
-30.0541	-4.90949	5.6746	3.39377e-05	0.000391344	mmu-miR-126b-3p
-29.9715	-4.90552	6.20093	0.000195971	0.00125422	mmu-miR-412-3p
-29.3411	-4.87485	5.65727	9.46728e-05	0.00070689	mmu-miR-429-3p
-28.9085	-4.85342	5.64656	6.43319e-06	0.000314346	mmu-miR-181a-2-3p
-27.7403	-4.79391	5.61681	5.03767e-06	0.000314346	mmu-miR-6967-5p
-27.7403	-4.79391	5.61681	5.03767e-06	0.000314346	mmu-miR-6967-3p
-25.1557	-4.65282	5.54626	2.50658e-05	0.000391344	mmu-miR-676-3p
-24.3357	-4.605	5.52235	1.2615e-05	0.000314346	mmu-miR-301b-5p
-24.3281	-4.60455	5.52213	1.684e-05	0.000314346	mmu-miR-330-3p
-23.2945	-4.54192	5.49081	1.1475e-05	0.000314346	mmu-miR-493-3p
-22.5659	-4.49607	5.46788	1.56057e-05	0.000314346	mmu-miR-130b-3p
-19.0137	-4.24897	5.87266	0.000428913	0.00252833	mmu-miR-329-5p
-15.2053	-3.92651	10.7328	0.00494848	0.0191114	mmu-miR-126a-3p
-15.2053	-3.92651	10.7328	0.00494848	0.0191114	mmu-miR-126b-5p
-14.6776	-3.87554	11.2314	0.00370555	0.0159624	mmu-miR-323-3p
-12.6374	-3.65963	6.88028	0.00858132	0.0305114	mmu-miR-20a-3p
-10.4128	-3.38029	6.06314	0.0142551	0.0462775	mmu-miR-679-5p
-10.0631	-3.331	6.18765	0.00638528	0.0238384	mmu-miR-669c-5p
-4.91686	-2.29774	15.2263	1.12945e-05	0.000314346	mmu-miR-409-3p
-4.4857	-2.16533	10.9845	0.00358146	0.0157303	mmu-miR-3074-5p
-4.4857	-2.16533	10.9845	0.00358146	0.0157303	mmu-miR-24-3p
-4.44563	-2.15239	10.4286	0.004424	0.017797	mmu-miR-106a-5p
-4.1364	-2.04838	11.6806	0.00209171	0.00976131	mmu-miR-337-5p
-4.1364	-2.04838	11.6806	0.00209171	0.00976131	mmu-miR-3544-3p
-3.95504	-1.98369	14.2469	3.86105e-05	0.000391344	mmu-miR-543-3p
-3.74379	-1.9045	11.5083	0.00200546	0.00976131	mmu-miR-485-5p
-3.1443	-1.65274	10.9903	0.0116414	0.0395103	mmu-miR-421-3p
-3.10991	-1.63687	14.7844	3.72915e-05	0.000391344	mmu-miR-127-3p
-3.03927	-1.60372	12.274	0.00137606	0.00684973	mmu-miR-411-5p
-2.90584	-1.53895	15.7344	3.72022e-05	0.000391344	mmu-miR-541-5p
-2.81225	-1.49173	14.5732	0.000156568	0.00106276	mmu-miR-382-5p
-2.61752	-1.3882	14.6618	0.00594614	0.0225752	mmu-miR-433-3p
-2.61309	-1.38576	12.648	0.00418973	0.0177075	mmu-miR-93-5p
Downregulated in PE 9.5
FC	logratio	meanExp	pval	adj.pval	Symbol
44.8562	5.48723	6.84035	0.0128347	0.04291	mmu-miR-5112
13.4491	3.74944	11.5855	3.35069e-05	0.000391344	mmu-miR-6236
8.58021	3.10101	10.8213	0.00213846	0.00977581	mmu-let-7c-5p
7.83861	2.9706	12.5039	1.40434e-05	0.000314346	mmu-miR-483-5p
4.89382	2.29096	9.67454	0.00993529	0.0347735	mmu-miR-760-3p
3.47833	1.79839	12.2595	0.00747866	0.0270197	mmu-miR-30c-5p
3.17359	1.66612	15.6586	0.000120518	0.000870841	mmu-miR-351-5p
2.82944	1.50052	12.3252	0.00132707	0.00675597	mmu-miR-877-5p
2.02922	1.02093	14.5606	0.00732328	0.026892	mmu-miR-320-3p

## Sheet: SuppTable 5
Table 4. Diffferential expressed genes (lncRNAs) in PE E9.5 vs EE E10.5 (upregulated in PE 9.5)
FC	logratio	meanExp	pval	adj.pval	Symbol
-280.262	-8.13063	-0.772414	2.57322e-06	0.00041731	D930028M14Rik
-201.795	-7.65674	-1.53768	2.74597e-06	0.00041731	Gm35409
-125.413	-6.97055	-1.88078	1.10637e-05	0.000896443	Gm8893
-125.008	-6.96587	-1.88311	1.55615e-05	0.00106151	Gm8909
-122.093	-6.93183	-1.90013	1.14423e-05	0.000907391	9030622O22Rik
-110.164	-6.78351	-1.9743	2.99558e-05	0.00158497	9230102K24Rik
-108.612	-6.76304	-1.98453	1.90992e-05	0.00122571	Gm595
-106.323	-6.73231	-1.9999	1.77275e-05	0.0011597	Gm19696
-61.7578	-5.94855	0.374627	1.03936e-05	0.000855165	Gm16551
-60.8624	-5.92748	-2.40231	0.00010536	0.00336352	Gm39460
-58.1222	-5.86102	-0.145421	0.00133754	0.0159391	Gm29966
-53.4772	-5.74085	1.17827	0.00281486	0.0257631	0610040J01Rik
-51.123	-5.6759	-2.5281	0.000196639	0.00491967	Gm10030
-42.4789	-5.40867	-0.831096	0.000268031	0.00587516	Gm38345
-41.6201	-5.37921	-0.289823	0.000226158	0.00535899	2610528J11Rik
-40.0259	-5.32286	-0.304729	0.000392085	0.0073016	1700019D03Rik
-38.0745	-5.25075	-2.74067	0.000552023	0.00907769	9130016M20Rik
-35.8946	-5.1657	-2.7832	0.000560892	0.00916103	Gm4651
-34.6349	-5.11415	-2.80897	0.000618185	0.00979887	Gm9951
-34.188	-5.09542	-2.81834	0.000793699	0.0115405	5730585A16Rik
-31.9131	-4.99608	-2.86801	0.000859269	0.0121293	Gm42372
-29.7231	-4.89351	-2.91929	0.00132479	0.015861	4930453L07Rik
-29.4516	-4.88027	-2.92591	0.00110672	0.0142809	D030045P18Rik
-28.4828	-4.83202	-0.429293	0.00117361	0.0147971	Gm33474
-24.8647	-4.63603	-3.04804	0.00186702	0.0194921	Gm5420
-23.6379	-4.56303	-1.85106	0.00292737	0.0263514	5730460C07Rik
-22.8556	-4.51448	-1.42735	0.000926525	0.0127	2610203C22Rik
-22.5476	-4.4949	-2.59028	0.00150352	0.0172181	Gm10499
-22.3027	-4.47915	-2.3525	0.00233404	0.0228004	Gm29100
-20.7379	-4.3742	-2.24317	0.00264307	0.0247006	Gm38655
-19.9483	-4.31819	-2.67863	0.00255668	0.024335	6530413G14Rik
-18.8774	-4.23858	1.52413	2.7504e-05	0.00152437	D030007L05Rik
-18.7577	-4.22941	-1.66638	0.00152332	0.0173534	Gm28455
-18.2699	-4.1914	-1.80624	0.00186371	0.0194921	5730596B20Rik
-17.4391	-4.12425	-2.00163	0.00660329	0.0445109	Gm16958
-16.1093	-4.00982	-1.81319	0.0014065	0.0164232	1700086P04Rik
-16.042	-4.00379	-2.21101	0.00636685	0.043464	Gm31793
-15.6205	-3.96537	-2.32672	0.001852	0.0194484	Gm17705
-15.3437	-3.93958	-2.46048	0.00570947	0.0405043	Gm40332
-13.9421	-3.80138	-2.52958	0.0077266	0.0495907	4930555A03Rik
-12.9405	-3.69383	-1.97119	0.00273501	0.025264	8030451A03Rik
-4.82336	-2.27004	1.7086	0.00118045	0.0148599	Gm50010
-4.74588	-2.24668	2.51179	0.000328218	0.00662357	B130024G19Rik
-3.51167	-1.81216	1.68865	0.000743508	0.0110506	2610028E06Rik
-3.22311	-1.68845	2.03547	0.00364336	0.0302141	C330021F23Rik
-3.13756	-1.64964	0.660201	0.00652638	0.044179	D430019H16Rik
-2.98509	-1.57778	5.85272	0.0012114	0.015142	6330403K07Rik
-2.96577	-1.56841	1.8812	0.00240916	0.0233202	4930516B21Rik
-2.9298	-1.5508	2.66794	0.00284733	0.0259191	Gm12258
-2.84524	-1.50855	1.87773	0.00457324	0.0350446	C630043F03Rik
-2.81424	-1.49275	2.38292	0.00315027	0.0275297	Gm21814
-2.61262	-1.3855	1.48114	0.00475067	0.0358705	A330094K24Rik
-2.37838	-1.24998	2.61773	0.00242223	0.0233617	9130019O22Rik
-2.33046	-1.22061	3.55496	0.00345891	0.0294302	2810408A11Rik
-2.33018	-1.22044	3.98884	0.00438786	0.0341175	Gm45889
-2.31454	-1.21073	2.91675	0.00566234	0.0402953	Gm35315
-2.27728	-1.18731	4.44731	0.00459337	0.0351315	Gm8113
-2.27238	-1.18421	2.27737	0.00263304	0.0246792	Gm43050
-2.24542	-1.16699	1.88468	0.00628839	0.0432093	A130014A01Rik
-2.17372	-1.12016	4.63946	0.00298486	0.026617	2610021A01Rik

## Sheet: SuppTable 6
Table 5. Diffferential expressed genes (lncRNAs) in PE E9.5 vs EE E10.5 (downregulated in PE 9.5)
FC	logratio	meanExp	pval	adj.pval	Symbol
85.8225	6.42328	-0.938437	5.65383e-05	0.00223937	Gm30873
79.2803	6.30889	-0.551159	0.00398376	0.0321318	Gm15915
66.7738	6.06121	-1.61078	7.9597e-05	0.0027148	4833415N18Rik
46.824	5.54918	-1.8668	0.00112594	0.0144124	Gm11427
44.8747	5.48783	-0.865187	0.00053837	0.00891821	Gm44745
41.3791	5.37083	-3.01262	0.000801857	0.0116146	2210010C04Rik
31.6354	4.98347	-1.31549	0.00122939	0.0152486	Gm13293
25.2607	4.65882	-2.43284	0.00332552	0.0286774	Gm22000
22.957	4.52086	-0.082685	4.90757e-05	0.00206144	Gm35533
22.602	4.49838	0.0269301	1.25246e-05	0.000950248	Gm10791
21.8939	4.45246	-0.407705	0.00052424	0.00876221	Gm10115
21.6879	4.43882	-2.42198	0.00141691	0.0165086	Gm47183
21.5942	4.43257	-2.17945	0.00137943	0.0161781	Gm9869
21.2098	4.40666	-2.03059	0.0022263	0.0220996	Gm28447
16.9852	4.08621	-1.41685	0.000717758	0.010752	Gm44433
16.7298	4.06435	-1.9561	0.00284654	0.0259191	Gm47767
16.3338	4.02979	-2.21903	0.00418258	0.033067	Gm37663
16.2716	4.02428	-1.39577	0.0045435	0.0349342	Gm11264
16.2142	4.01919	0.858199	2.94248e-05	0.00158471	Gm45257
16.0758	4.00682	5.5507	3.54446e-07	0.000162587	9930012K11Rik
15.8283	3.98444	-0.19373	4.74504e-05	0.00203023	Gm42788
15.1338	3.9197	2.05857	4.63931e-06	0.000517851	4930502E18Rik
14.28	3.83592	-2.01827	0.007681	0.0493699	Gm33489
13.9365	3.8008	0.100632	8.09915e-05	0.00275061	Gm45540
12.8923	3.68844	-0.37874	0.00286844	0.0260001	Gm44829
12.7122	3.66814	-0.324194	0.00020742	0.00510145	Gm4208
11.7777	3.55798	2.53478	4.01665e-06	0.000489417	Gm11346
11.7455	3.55404	-0.206762	0.00498283	0.0369247	C730002L08Rik
11.4925	3.52262	-0.941438	0.00163424	0.0180275	Gm13074
11.4473	3.51693	-2.06799	0.00734625	0.0480771	Gm15513
11.1749	3.48219	-1.598	0.00241896	0.0233617	Gm22571
11.1567	3.47984	0.977556	0.000124159	0.00371944	4732419C18Rik
10.8981	3.44601	-0.354925	0.000187084	0.00477799	Gm26902
10.7571	3.42721	0.577413	7.61256e-05	0.00260755	Gm28818
10.492	3.39122	0.715877	7.02775e-05	0.00249837	Gm42909
10.4804	3.38962	-0.898171	0.00374657	0.0308522	Gm4742
10.3841	3.3763	-0.768943	0.00212552	0.0213472	3300005D01Rik
9.60464	3.26373	-1.05411	0.00126727	0.0155362	Gm13963
9.53745	3.2536	-2.24061	0.00457152	0.0350446	6330415B21Rik
9.4638	3.24242	-1.96354	0.00507331	0.0374908	Gm15234
9.37708	3.22914	0.676094	0.000356786	0.00697065	Gm41505
8.97025	3.16515	-1.06639	0.00630954	0.0433173	Gm44026
8.73965	3.12758	-1.191	0.00242091	0.0233617	6030400A10Rik
8.6844	3.11843	1.45625	0.000308358	0.0063791	A630001G21Rik
8.11608	3.02078	-0.994535	0.00229961	0.0225608	5330413D20Rik
8.05767	3.01036	3.58587	3.30908e-05	0.00165061	6030498E09Rik
7.98019	2.99642	1.66285	0.000161406	0.00433731	Gm36963
7.93021	2.98736	-0.584248	0.001546	0.0174892	Gm4544
7.88315	2.97877	1.50451	0.000658741	0.0101838	Gm47087
7.76234	2.95649	0.597822	0.00121939	0.0151824	Gm36377
7.35543	2.87881	0.353423	0.00211504	0.0212864	Gm48529
6.97814	2.80284	2.29345	3.81416e-05	0.00179401	2010300C02Rik
6.96786	2.80072	0.658103	0.00105582	0.0138366	Gm27204
6.94261	2.79548	-0.728019	0.00197578	0.0203888	Gm15543
6.75077	2.75505	-0.65927	0.00113052	0.0144595	6330403L08Rik
6.72623	2.7498	-0.525157	0.00171155	0.0185849	Gm37374
6.69555	2.7432	-0.47219	0.00245913	0.0236177	Gm41231
6.67707	2.73921	1.8579	0.000232896	0.00541461	Gm15498
6.63	2.72901	-0.300301	0.00130661	0.0157881	Gm12158
6.0661	2.60077	-0.115099	0.00111173	0.0143223	Gm37954
6.03056	2.59229	2.39459	0.000139297	0.00399186	4930478M13Rik
6.01275	2.58802	2.11774	0.000178245	0.00465655	1810026B05Rik
5.65848	2.50042	-0.549559	0.00317237	0.0276405	Gm20257
5.65414	2.49931	-1.03997	0.00727402	0.0478007	4933400F21Rik
5.56958	2.47757	-1.13684	0.00516708	0.0379554	Gm48092
5.47711	2.45341	-0.782403	0.00693727	0.0461194	9530003O04Rik
5.18988	2.3757	0.740011	0.00486479	0.036422	Gm38243
5.16918	2.36993	-1.19066	0.00755706	0.0488279	Gm31718
5.10405	2.35164	1.34392	0.000228214	0.00536979	Gm43336
5.08559	2.34642	2.64804	0.000463308	0.00812673	Gm8773
5.08498	2.34624	1.58481	0.000346471	0.00689363	Gm11627
5.01967	2.32759	-0.385811	0.00729183	0.0478587	Gm13483
4.99692	2.32104	0.214729	0.00293528	0.0263514	Gm37524
4.91667	2.29768	2.09539	7.51454e-05	0.00257951	Gm49172
4.84859	2.27756	-0.181053	0.00166879	0.0182447	Gm33321
4.83463	2.27341	-0.160059	0.00428527	0.0336622	Gm19391
4.76029	2.25105	0.78383	0.00142656	0.0165968	Gm5148
4.63374	2.21218	1.94027	0.000630116	0.00988631	Gm42575
4.53825	2.18214	1.22189	0.00344962	0.0294139	Gm20744
4.47527	2.16198	1.15625	0.000496591	0.00852322	C130026L21Rik
4.39262	2.13508	0.214743	0.00406451	0.0325224	Gm10143
4.38376	2.13217	1.42819	0.00202168	0.0207314	Gm12454
4.31712	2.11007	0.419595	0.00502081	0.0371373	Gm26532
3.81049	1.92997	1.4318	0.00120474	0.0150824	Gm37534
3.67745	1.87871	2.83226	0.0037478	0.0308522	Gm5082
3.51022	1.81156	3.80121	0.000115233	0.00355443	9130008F23Rik
3.38013	1.75708	2.56278	0.000154384	0.00420525	4833412C05Rik
3.37178	1.75351	2.77663	0.000261213	0.00586892	5930403N24Rik
3.36718	1.75154	4.81017	0.000914186	0.0125843	C430049B03Rik
3.36194	1.74929	1.65957	0.00510425	0.0376846	2610528A11Rik
3.34369	1.74144	1.97833	0.00122899	0.0152486	Gm49266
3.34126	1.74039	2.61961	0.00418171	0.033067	6030407O03Rik
3.28637	1.7165	3.29335	0.000330466	0.00664345	5033406O09Rik
3.25196	1.70131	3.07031	0.000839845	0.0119907	C230057A21Rik
3.22268	1.68826	0.823006	0.00725738	0.047711	Gm15651
3.19987	1.67801	3.25264	0.000992545	0.01328	Gm43362
3.11603	1.63971	1.8213	0.00238637	0.0231699	1110046J04Rik
3.10414	1.63419	2.42261	0.000815982	0.011734	6820408C15Rik
3.08094	1.62337	2.81741	0.00118399	0.0148816	4933412E12Rik
3.00706	1.58835	7.11274	0.000598656	0.00959413	1810037I17Rik
2.96355	1.56732	1.05869	0.006682	0.0448332	Gm48796
2.79996	1.4854	1.86751	0.00383245	0.0313229	Gm10451
2.74825	1.45851	4.56335	0.00014733	0.00411132	2310030G06Rik
2.6607	1.41181	3.14482	0.000290147	0.00618334	Gm16364
2.65517	1.40881	2.19824	0.0065518	0.0442572	A930004J17Rik
2.60669	1.38222	1.71375	0.00739335	0.0482867	Gm17501
2.40802	1.26785	4.42904	0.00270719	0.0250785	2310009A05Rik
2.17526	1.12119	3.19208	0.0025627	0.0243632	2310022B05Rik
2.00918	1.00661	6.23775	0.00118956	0.0149393	1600012H06Rik
2.00639	1.0046	4.18264	0.00151523	0.0173005	Gm26782
2.00268	1.00193	6.01825	0.00264131	0.0246987	4921524J17Rik
